# Supplementary material for: Proteomics as a Quality Control Tool of Pharmaceutical Probiotic Bacterial Lysate Products
Source: PLoS One. 2013 Jun 19;8(6):e66682. doi: 10.1371/journal.pone.0066682 (PMC3686750; doi:10.1371/journal.pone.0066682)
Supplement: Table S1 — CE/MS Analysis of lots. All detected peptides using CE/MS are listed. Additionally shown are matched MS/MS hits of peptides. From left to right: Internal peptide ID, mass in Dalton, CE migration time in minutes, signal intensity of culture medium sample, organism, amino acid sequence, description of motherprotein, accession number (uniprot), start and stop of sequence, intensity of lots, frequency of found peptides, mean intensity of 5 lots, standard deviation, coefficient of variation in%, sequencing information for peptides originated from bacteria: organism, amino acid sequence, protein name, accession number (uniprot) and start and stop of sequence. (XLSX) [file pone.0066682.s001.xlsx]

## Sheet: Supplement_1
Peptide ID	Mass [Da]	CE-time [min]	culture medium signal intensity	Organism	Sequence	Protein name	Accession number	Start AA	Stop AA	Lot 0454/10 signal intensity	Lot 0455/2 signal intensity	Lot 0456/2 signal intensity	Lot 0457/10 signal intensity	Lot 0458/2 signal intensity	Peptide frequency in the different lots	Mean signal intensity	SD	cV	Organism	Sequence	Protein name	Accession number	Start AA	Stop AA
54100	2940.63	37.1903	0							1967.77	1506.87	2432.98	934.303	1402.28	5	1648.84	571.862	34.6827
53902	2815.52	34.9192	0							3042.24	916.594	3362.86	984.158	2698.85	5	2200.94	1165.75	52.9658
53837	2805.66	33.8345	0							155.86	698.263	2792.25	1336.59	1600.32	5	1316.66	998.511	75.8369
53799	2805.57	37.2841	0							4627.48	8423.97	3911.72	3846.86	2261.81	5	4614.37	2298.4	49.8095
53798	2805.57	35.3831	0							11808.7	4270.7	7007.04	4774.76	5247.07	5	6621.66	3077.4	46.4747
53450	2549.54	44.3095	0							166.489	93.5556	183.021	113.851	49.4195	5	121.267	54.4142	44.8713
53294	2479.2	43.6829	0							112.868	170.495	95.2537	197.172	129.534	5	141.065	41.9548	29.7416
53266	2463.22	44.0791	0							12.7948	10.2137	13.4891	41.3634	10.2525	5	17.6227	13.3532	75.7726
53236	2449.23	44.0147	0							12.3007	28.4162	8.10247	11.4009	15.9208	5	15.2282	7.88031	51.7481
53203	2440.19	43.6043	0							38.9837	31.9641	4.8744	68.0667	15.8389	5	31.9456	24.2206	75.8183
53135	2409.19	43.5268	0							1053.05	820.727	1147.85	1136.86	949.957	5	1021.69	137.564	13.4644
53109	2392.18	43.3498	422.046							1828.81	3503.11	3547.23	4749.73	3968.63	5	3519.5	1069.42	30.3856
52930	2328.24	30.3833	0							23.1034	6.02807	11.8365	3.97027	11.7566	5	11.339	7.43855	65.6016
52864	2317.14	43.7397	0							11.3372	35.7104	6.4394	154.702	10.9187	5	43.8216	63.0387	143.853
52850	2316.13	43.7177	0							73.4647	15.8169	26.8664	7.33677	77.5989	5	40.2167	33.0058	82.0698
52800	2305.17	36.7705	0							17.4175	7.87987	13.0418	26.964	19.7539	5	17.0114	7.17432	42.1735
52748	2301.12	43.3399	0							54.9687	155.955	36.5347	130.943	90.3273	5	93.7456	50.105	53.4478
52569	2278.11	43.4132	0							209.388	297.288	351.408	222.515	245.229	5	265.166	58.731	22.1488
52548	2277.1	43.3777	0							38.5423	30.3459	8.51563	108.009	41.8317	5	45.449	37.3054	82.082
52343	2252.11	43.6463	0							45.3913	67.7313	7.94763	111.418	63.7905	5	59.2558	37.5436	63.3585
52257	2247.13	43.4786	0							126.52	67.9025	219.951	212.958	142.034	5	153.873	63.5149	41.2775
52231	2246.13	43.7988	0							47.6408	61.0768	62.37	13.6307	26.4989	5	42.2434	21.5377	50.9846
52133	2238.2	35.8453	0							15.3757	6.611	26.7588	18.6487	24.6605	5	18.4109	8.01953	43.5585
52106	2236.17	35.7471	0							23.3185	116.697	14.6368	18.0362	41.4412	5	42.8259	42.5691	99.4004
52004	2230.11	43.2227	0							2307.44	2239.91	2313.62	2227.48	1875.13	5	2192.72	181.71	8.287
51822	2216.16	35.6555	0							15.2287	49.5911	101.526	8.9428	32.6933	5	41.5963	37.0682	89.1141
51505	2197.19	35.3984	0							733.369	531.555	800.796	444.915	533.892	5	608.905	150.679	24.7458
51453	2194.15	35.4263	0							8.64967	13.4277	30.1691	17.1681	35.0952	5	20.902	11.2611	53.876
51403	2190.18	29.3475	0							15.0474	6.5398	5.5227	45.4467	17.1125	5	17.9338	16.2005	90.335
51130	2175.15	36.0047	0							191.116	128.221	234.5	217.247	147.121	5	183.641	45.2134	24.6205
51085	2173.11	44.3129	0							31.7687	55.8828	60.6882	25.5579	5.72957	5	35.9254	22.6277	62.9851
50910	2160.13	36.236	0							6.71257	33.9379	28.3012	112.56	27.0327	5	41.709	40.9274	98.1262
50881	2158.11	44.2518	0							4.46307	5.34833	7.5333	4.15043	14.1983	5	7.13869	4.16198	58.3017
50880	2158.12	35.79	0							11.1846	15.6738	6.03313	63.3421	24.0645	5	24.0596	22.9356	95.328
50802	2152.14	35.279	0							8.45637	46.0924	8.07603	4.1351	22.1947	5	17.7909	17.2363	96.8827	E. faecalis	MSTLPVMGEPDKGFDMLDLG	Phosphate acyltransferase	Q82ZE8	123	142
50769	2150.13	35.3488	0							33.4307	16.1087	49.8072	25.038	11.4016	5	27.1572	15.2248	56.0616
50660	2145.14	36.2285	0							87.2357	52.7878	92.1275	178.171	101.985	5	102.461	46.2012	45.0913
50588	2140.13	35.295	0							10.7599	38.036	60.4939	37.6036	6.64987	5	30.7086	22.1651	72.1787
50535	2138.09	43.5904	0							18.9437	62.7218	22.4144	83.5618	56.9466	5	48.9176	27.641	56.5052
50448	2133.11	35.7003	0							12.6538	23.2567	68.5114	43.7947	32.0243	5	36.0482	21.4533	59.5129
50428	2132.13	35.353	0							24.6113	103.069	38.2265	29.8331	45.9339	5	48.3348	31.6579	65.4971
50408	2132.05	42.8624	0							875.742	949.924	990.331	1057.83	1020.09	5	978.784	69.8904	7.14053
50389	2131.15	29.4915	0							265.832	243.691	333.488	501.603	439.967	5	356.916	111.24	31.1669
50313	2126.09	35.5686	0							13.9724	24.7134	15.3494	6.175	53.5802	5	22.7581	18.4452	81.049
50283	2125.14	35.3572	0							215.243	130.346	243.993	398.998	166.556	5	231.027	103.591	44.8395
50233	2123.11	36.1407	0							44.282	198.542	63.7253	7.4792	20.2405	5	66.8539	76.7452	114.795
50231	2123.1	44.1345	0							31.7131	107.692	5.87507	16.282	23.5375	5	37.0199	40.6341	109.763
50203	2122.07	44.2908	0							9.1061	5.251	128.792	31.616	24.7613	5	39.9053	50.8636	127.461
50176	2121.11	35.8048	0							195.177	110.478	99.3562	154.364	82.9069	5	128.456	45.7373	35.6053
50147	2119.1	36.3427	0							32.8729	75.7597	108.49	43.7863	32.9773	5	58.7772	32.8677	55.9191
50120	2118.11	36.1565	0							6.2777	117.112	156.67	36.3441	38.3905	5	70.9589	63.0853	88.9041
50089	2116.05	42.8371	0							2093.55	1849.59	1976.47	1497.46	1174.11	5	1718.24	377.364	21.9623
50068	2114.11	35.5797	0							17.8509	14.8443	26.687	34.048	29.2674	5	24.5395	8.00172	32.6074
49954	2106.06	43.4556	0							69.6297	155.143	103.449	60.4419	44.3897	5	86.6106	43.977	50.7756
49911	2104.11	35.4426	0							651.666	232.688	510.011	449.609	392.431	5	447.281	153.926	34.4137	E. faecalis	NImGTNPVSAMVVFIDGRPA	UvrABC system protein C	Q835H1	388	407
49864	2102.12	34.7346	0							6.4402	14.0251	22.5358	18.6293	22.8056	5	16.8872	6.84289	40.5212	E. coli	KDGGVmLTSmSSNSVAIVQm	Outer membrane usher protein fanD	P12050	621	640
49732	2096.1	35.6009	0							72.9691	26.1727	98.7073	16.8341	51.4657	5	53.2298	33.6069	63.1355	E. coli	DLERELIQDLVNQGYEY	Type I restriction enzyme EcoprrI	P17224	35	51
49613	2088.11	35.4691	0							1009.19	824.042	1172.36	858.81	1276.81	5	1028.24	195.784	19.0406	E. faecalis	MKAGEQLDILGPLGNGFDIT	Dihydroorotate dehydrogenase electron transfer subunit	P56967	84	103
49559	2085.07	44.0568	0							14.9728	6.3186	7.66067	76.7423	106.469	5	42.4327	46.2201	108.926
49389	2076.1	35.3284	0							104.766	14.5852	290.998	25.9994	36.0267	5	94.475	115.341	122.087
49353	2074.08	35.6738	0							24.2163	100.985	6.8758	27.7902	3.8062	5	32.7346	39.562	120.857
49226	2068.07	35.9183	0							35.0583	21.0803	92.9543	9.91673	8.4099	5	33.4839	34.9184	104.284
49224	2068.06	43.5807	0							536.958	852.185	519.619	1198.59	921.888	5	805.847	284.642	35.3221
49174	2067.07	35.2675	0							95.4863	63.8305	110.486	9.2483	61.073	5	68.0249	38.9798	57.3023
49151	2066.09	35.6199	0							7.41683	41.3038	139.678	50.9403	4.1639	5	48.7006	54.8281	112.582
49100	2062.09	35.5052	0							406.082	328.852	631.018	418.225	321.033	5	421.042	125.322	29.7647
49062	2061.04	43.5839	0							471.538	437.229	738.206	238.641	193.304	5	415.784	217.026	52.1969
49047	2060.05	43.3064	0							77.883	25.598	39.96	75.1592	36.7833	5	51.0767	23.8516	46.6976
48976	2055.09	35.1814	0							214.938	118.543	305.756	104.883	30.9707	5	155.018	106.705	68.834
48786	2046.07	35.2681	23.8216	Yeast	IPEENLTEPQDFESQRD	Protein translocation protein SEC63	P14906	470	486	651.784	454.9	758.52	517.31	519.859	5	580.474	122.697	21.1374
48754	2044.08	34.3944	0							4.89537	6.0648	22.9667	4.2165	21.473	5	11.9233	9.43743	79.1515
48714	2043.05	43.9164	0							49.5188	31.0122	65.3769	14.5027	8.3858	5	33.7593	23.8234	70.5683
48595	2037.06	35.9344	0							47.5357	43.3835	78.5913	15.0215	26.0205	5	42.1105	24.2621	57.6154
48594	2037.07	35.144	0							43.5513	54.496	23.2814	61.9403	10.5491	5	38.7636	21.4671	55.3796
48585	2036.1	35.708	0							37.909	47.94	89.1427	61.2983	17.8206	5	50.8221	26.6569	52.4514
48508	2034.05	43.3845	0							44.2376	36.8412	108.465	130.928	169.25	5	97.9444	56.7915	57.9834
48477	2032.08	35.2694	0							245.54	15.4445	105.189	399.076	122.692	5	177.588	148.509	83.6256
48419	2027.07	35.5586	0							11.802	51.2077	30.6138	10.0723	68.1341	5	34.366	25.1859	73.2874
48399	2026.07	35.5059	0							9.0921	3.92427	9.1172	43.6705	32.2118	5	19.6032	17.3528	88.5204
48305	2023.07	35.3466	0							27.6383	226.714	299.591	171.682	119.36	5	168.997	103.488	61.2368
48277	2022.08	35.2417	0							89.3801	6.13253	36.2688	48.6595	198.867	5	75.8615	74.9712	98.8263
48250	2021.04	27.4779	218.458							496.376	90.0167	132.014	1691.63	1764.43	5	834.893	830.89	99.5205
48227	2020.06	35.6931	0							5.7342	30.0305	5.32903	26.4877	16.1039	5	16.7371	11.4389	68.3449
48121	2015.04	43.1294	0							23.4283	26.8311	89.7105	111.27	64.2382	5	63.0957	38.4678	60.9674
48109	2014.02	43.854	0							12.2226	89.1702	5.5595	111.839	44.7664	5	52.7115	46.7735	88.735	E. faecalis	GAAQmDGAILVVSAADGPMPQ	Elongation factor Tu	Q839G8	95	115
48041	2011.02	34.8119	234.511							930.98	1180.27	1248.32	1407.81	1564.04	5	1266.28	239.184	18.8887
47984	2008.06	34.1592	80.7937							44.0438	15.8576	25.6915	41.499	26.2974	5	30.6779	11.8263	38.5498
47975	2008.03	43.453	0							42.1383	43.1786	52.0103	6.31447	14.6209	5	31.6525	19.9332	62.9752
47931	2007.04	43.1731	0							35.407	65.805	138.517	461.789	293.535	5	199.011	177.593	89.2378
47852	2002.08	34.5522	0							59.4367	253.156	395.637	39.4056	36.7186	5	156.871	161.251	102.793
47728	1995.04	43.606	0							26.7993	65.9767	32.8662	47.7432	22.1473	5	39.1065	17.8509	45.647
47690	1994.06	34.8974	0							372.655	201.356	688.627	187.836	319.146	5	353.924	202.761	57.2895
47686	1994.03	43.441	0							9.29177	27.0782	51.727	37.5516	87.4001	5	42.6097	29.4372	69.0857
47654	1993.06	35.2009	0							30.0922	220.034	219.072	20.4408	19.6231	5	101.852	107.525	105.569
47624	1992.06	35.3083	0							5.83047	23.8867	20.2793	43.8537	54.3393	5	29.6379	19.363	65.3319
47553	1989.06	43.2886	0							105.041	20.9103	89.9891	173.788	63.5243	5	90.6505	56.3891	62.2049
47552	1989.06	35.1339	0							50.917	122.723	444.903	135.359	95.1484	5	169.81	157.155	92.5473
47507	1988.06	34.2354	0							504.981	183.707	285.968	213.577	30.3508	5	243.717	173.262	71.0916
47506	1988.05	35.2639	0							19.6398	65.9262	131.458	99.5433	292.212	5	121.756	103.908	85.3413
47426	1983.08	42.8528	0							325.951	205.321	325.333	552.74	486.863	5	379.242	139.354	36.7456
47376	1981.04	34.7039	0							2443.45	1815.36	2565.76	915.59	991.65	5	1746.36	778.119	44.5566
47235	1977.01	43.5855	0							43.7634	90.9461	60.85	38.3008	91.8362	5	65.1393	25.369	38.9458
47186	1975.04	35.0246	39.5973							224.121	285.731	264.172	684.856	670.421	5	425.86	230.958	54.2334
47137	1972.03	34.8215	0							73.5079	32.2638	72.9997	26.8287	19.4497	5	45.01	26.1816	58.1685
47070	1970.02	42.7984	0							543.916	479.088	463.597	583.161	790.724	5	572.097	131.47	22.9803
47014	1965.99	42.9202	0							8.035	18.5159	25.638	158.127	25.5261	5	47.1683	62.4421	132.381
46968	1965	43.1011	0							24.0052	33.7473	127.037	45.5293	73.5582	5	60.7754	41.4397	68.185
46917	1963.03	34.6621	0							991.659	861.482	1241.93	82.0147	26.8864	5	640.795	552.788	86.2659
46851	1959	43.4799	0							14.2573	20.0162	16.6413	32.8189	32.6281	5	23.2724	8.86725	38.1021	E. faecalis	QTDFMNFPIFNVADSTL	Lipoprotein signal peptidase	Q834D8	119	135
46797	1956.05	34.3839	0							16.1938	4.7698	30.8893	18.9606	28.7977	5	19.9223	10.5294	52.8525	E. faecalis	PEQPADSLKPAEVATLYQ	Formamidopyrimidine-DNA glycosylase	Q837G3	187	204
46753	1954.05	34.7035	46.8417							60.282	26.9955	57.1725	36.2809	53.8119	5	46.9086	14.5028	30.9173
46745	1954.01	42.8435	0							645.331	357.293	1128.98	1036.11	973.103	5	828.163	320.111	38.6531	E. faecalis	EITPGmPLSVELNAVGNVV	Probable protease eep	Q9RPP2	77	95
46684	1953.03	34.5867	0							274.851	280.727	794.6	433.819	385.808	5	433.961	212.824	49.0421	E. faecalis	LEANVTGIGGYKEVIMmI	Peptide chain release factor 1	Q831F6	148	165
46672	1952.06	34.3727	0							97.118	188.03	7.04573	6.6245	98.296	5	79.4229	75.8335	95.4807	E. faecalis	QVGNLLLQQQAADSEKNP	Carbamate kinase 1	P0A2X7	54	71
46637	1950.04	34.7799	0							64.2943	8.55557	98.2358	104.487	154.264	5	85.9673	53.8986	62.6966
46555	1947.98	43.1266	0							32.7811	49.5236	107.323	134.533	110.476	5	86.9274	43.4962	50.0375
46502	1946.98	43.2098	0							110.749	201.549	283.998	147.426	78.7261	5	164.489	80.9169	49.1927
46455	1945.03	35.2555	0							21.4319	55.1247	49.5928	55.3296	25.1196	5	41.3197	16.6828	40.3749
46432	1944.04	34.6077	0							22.4076	25.8495	211.587	16.5231	28.2535	5	60.9241	84.3383	138.432
46405	1942.99	43.4003	0							18.9959	46.52	11.3436	88.8612	66.0847	5	46.3611	32.2893	69.6474
46378	1942.03	34.9922	0							23.8848	73.8467	84.3416	134.784	96.2652	5	82.6244	40.1156	48.5517
46244	1937	42.9995	83.4853							144.195	82.6509	53.4577	70.9435	41.3176	5	78.5129	39.9994	50.9463
46211	1935.98	43.5219	0							94.501	46.7062	43.2319	64.1739	102.891	5	70.3008	27.2706	38.7913
46185	1934.99	42.9144	0							65.242	163.382	196.782	124.085	157.295	5	141.357	49.7566	35.1992
46159	1933.98	43.5425	0							139.852	96.3833	231.692	183.857	123.574	5	155.072	53.3087	34.3769
46134	1932.98	43.5121	0							9.54223	64.0532	58.3803	195.115	73.4578	5	80.1097	68.8843	85.9875
46022	1929	42.8925	0							43.796	287.585	401.313	340.92	134.861	5	241.695	148.33	61.3707
46001	1928.02	35.2119	0							70.1851	9.00847	24.5873	50.3809	30.9084	5	37.014	23.7435	64.1472
45929	1925.03	35.0564	0							31.7349	103.165	10.522	90.9135	56.6179	5	58.5907	38.9467	66.4725
45844	1921.04	34.4515	0							432.225	245.89	883.566	623.429	867.523	5	610.527	276.367	45.267
45794	1919.02	35.3499	0							126.497	57.135	77.1858	11.0561	30.3408	5	60.443	44.7204	73.9877
45749	1918.03	34.9932	0							138.448	172.843	64.3997	89.5022	37.928	5	100.624	54.8017	54.4618
45716	1915.99	44.2114	0							50.1371	83.2207	347.03	14.8169	24.5413	5	103.949	138.441	133.182
45679	1914.02	35.0468	0							4.0942	18.7265	116.666	5.20797	48.4137	5	38.6217	47.1467	122.073	E. faecalis	ERLSELLGQPVTFVPET	Phosphoglycerate kinase	Q833I9	79	95
45656	1913.03	34.5333	0							302.73	146.597	553.951	1260.4	1265.74	5	705.883	528.994	74.9408
45585	1909.01	34.9726	0							47.2925	4.93373	57.5541	256.307	168.5	5	106.917	103.08	96.4111
45499	1905.96	43.2833	0							387.63	559.975	446.943	257.041	296.073	5	389.533	121.077	31.0828	E. faecalis	FVEETPEATSIEEIVDV	30S ribosomal protein S2	Q831U9	236	252
45472	1905.01	34.5558	0							91.24	147.745	48.5759	967.442	874.577	5	425.916	454.511	106.714
45470	1904.96	43.3423	41.8023							30.472	8.88177	243.421	304.744	29.8837	5	123.481	139.451	112.933
45367	1900	35.2753	0							26.1792	9.1651	36.4473	36.4453	80.1453	5	37.6764	26.2284	69.6148
45338	1899.01	34.3701	0							135.802	102.75	92.6237	227.203	84.9733	5	128.67	58.3955	45.3838
45287	1897.01	34.6986	0							23.6066	47.9533	62.1219	238.756	41.7503	5	82.8377	88.2514	106.535
45241	1895.02	34.6412	0							130.898	213.67	114.269	97.3096	481.159	5	207.461	159.397	76.8321
45181	1893	34.8699	0							148.417	239.396	213.725	43.8994	123.727	5	153.833	77.3453	50.2788
45130	1892.01	34.9334	0							18.1306	63.7178	42.9093	174.857	159.27	5	91.7768	70.8108	77.1554
45126	1892.01	33.7616	0							30.0479	23.983	20.0994	29.164	111.026	5	42.8641	38.317	89.3917
45107	1891	35.6284	0							68.2053	131.362	287.144	43.7727	33.8906	5	112.875	104.547	92.6221
45040	1889	34.3341	0							666.363	536.576	805.236	172.163	293.281	5	494.724	260.89	52.7344
44996	1887.99	34.7933	0							9.98577	39.523	124.297	179.304	160.541	5	102.73	74.6115	72.6286
44995	1887.98	43.2076	0							37.6831	58.9989	16.7555	51.8382	70.8144	5	47.218	20.8315	44.1177
44947	1886	34.4301	0							77.7968	270.944	16.8845	201.555	121.133	5	137.663	100.363	72.9048
44943	1885.98	42.8756	0							12.9321	4.5683	19.8309	47.6056	23.6998	5	21.7273	16.1938	74.5321
44925	1885	34.876	0							104.437	164.587	38.5304	171.119	43.45	5	104.425	63.4973	60.8068
44897	1884.01	34.3259	0							68.788	37.9382	120.674	232.416	282.159	5	148.395	105.189	70.8843
44828	1880.98	34.9357	0							9.9456	26.3188	86.7318	12.0559	41.9557	5	35.4016	31.4375	88.8027
44763	1880	34.56	33.0474							51.3628	90.6864	107.758	11.8868	67.658	5	65.8704	37.0753	56.2852
44701	1877.99	34.6399	32.08							31.1312	25.84	194.288	82.4857	40.157	5	74.7803	70.4282	94.1802
44627	1876.04	42.6924	0							8445.04	7006.61	12075.9	8465.54	7685.97	5	8735.82	1962.54	22.4655
44616	1875.98	34.6478	0							71.7153	8.78957	16.8547	90.0167	15.8862	5	40.6525	37.4055	92.0127
44572	1875.01	34.2893	0							754.936	739.955	1014.75	282.258	332.412	5	624.862	310.275	49.655
44493	1871.01	34.2763	72.1087							755.291	491.986	1529.35	1479.65	1533.02	5	1157.86	496.927	42.9178
44421	1867.01	34.5607	0							293.81	799.984	527.586	36.7733	18.9007	5	335.411	333.111	99.3145
44414	1866.96	43.5131	0							8.51103	33.6697	8.32547	45.1325	66.4687	5	32.4215	24.873	76.7178
44378	1866.02	34.4432	0							251.897	76.1363	442.539	153.898	92.2924	5	203.353	150.442	73.9807
44343	1865	34.5491	0							232.324	68.7222	111.179	12.2593	282.179	5	141.333	112.87	79.8613
44314	1864	34.2112	0							83.1577	135.62	70.4063	32.4284	15.1291	5	67.3483	47.0811	69.9069
44275	1862.91	44.1213	0							197.922	100.691	223.604	11.1851	18.096	5	110.3	98.6574	89.4448
44233	1862	34.1142	67.8586							79.0033	237.272	561.359	194.465	134.407	5	241.302	188.689	78.1963
44185	1859.97	35.036	0							117.718	59.2867	303.205	268.581	271.103	5	203.979	108.284	53.0859
44089	1857	33.9943	0							740.867	965.483	1288.29	968.435	1090.78	5	1010.77	200.07	19.7937
44043	1853.98	34.276	61.9553	Yeast	IAQEmNTVYSLREALT	Palmitoyltransferase AKR1	P39010	286	301	26.188	91.5395	32.0405	40.8622	17.3539	5	41.5968	29.2031	70.2051
44015	1852.99	34.3217	0							31.9912	28.924	65.631	25.8148	25.4888	5	35.57	17.0106	47.8228
44009	1852.94	43.4673	0							155.112	199.04	404.005	83.8807	17.4539	5	171.898	147.048	85.5434
43981	1852	34.3477	46.9517							161.973	212.174	453.627	242.423	91.4107	5	232.322	136.28	58.6601
43965	1850.99	34.6263	0							112.803	187.412	76.8968	331.659	149.578	5	171.67	98.4628	57.3559	E. coli	QFLQKITDAYAQNAGIA	6-phosphogluconate dehydrogenase	P37754	369	385
43916	1848.98	34.4224	0							362.941	722.37	575.388	40.0876	81.2767	5	356.413	299.031	83.9003
43860	1847.98	34.2083	41.2657	Yeast	EAGQGLLIIEAmKAEmI	Urea amidolyase	P32528	1786	1802	58.04	3.47483	275.205	258.952	264.485	5	172.031	130.531	75.8761
43811	1845.99	34.0456	0							12.8825	17.7985	41.5645	27.9276	92.965	5	38.6276	32.2968	83.6106
43771	1843.97	33.991	56.5027							29.477	19.4229	13.6321	6.5378	49.046	5	23.6232	16.5073	69.8775
43745	1842.98	33.239	0							16.635	11.4842	32.5164	54.228	13.2465	5	25.622	18.0252	70.3505
43742	1842.97	34.4436	0							71.301	12.298	232.322	258.661	91.8445	5	133.285	106.917	80.2164
43676	1840.01	42.5086	0							2082.71	1807.9	3287.17	1947.97	2132.59	5	2251.67	592.485	26.3132
43657	1839	34.0071	1066.08							878.417	948.577	915.455	832.789	750.235	5	865.095	77.3295	8.93884
43643	1838.96	34.6003	128.261							32.0186	328.432	406.545	15.2811	304.648	5	217.385	180.924	83.2276
43562	1834.98	34.6047	0							175.399	154.518	182.057	125.338	105.847	5	148.632	32.5634	21.9088
43557	1834.95	43.1169	0							76.4451	128.166	27.4318	44.685	23.7437	5	60.0943	43.3783	72.1838	E. coli	SDMLQTVGATNTAIVVTD	F7-2 fimbrial protein	P62607	114	131
43521	1833.96	35.0451	0							76.285	14.6556	160.043	56.2768	101.606	5	81.7734	54.0937	66.1508
43465	1831.98	34.1979	40.789	Yeast	DTKSPAPSNNAQGGSASIM	Sterol uptake control protein 2	Q12151	473	491	30.314	282.67	146.489	367.413	49.453	5	175.268	146.735	83.7203
43461	1831.95	42.5496	0							10.5115	10.1506	9.27087	6.90137	14.4946	5	10.2658	2.7507	26.7949
43452	1830.99	34.223	0							34.5114	43.2505	12.1197	30.5817	8.67177	5	25.827	14.8644	57.5535	E. coli	SEDDINEMKILLADPE	Protein uvp1	P18957	150	165
43429	1829.98	42.622	0							17.5566	13.0839	6.3844	4.99727	14.3163	5	11.2677	5.36908	47.6502
43396	1829.92	43.4361	0							143.234	33.8337	118.294	117.889	153.219	5	113.294	47.0384	41.5189
43365	1828.98	34.0309	0							130.323	78.0976	298.486	67.7656	155.809	5	146.096	92.6353	63.4071
43363	1828.94	43.0546	0							12.4445	9.64647	15.6434	82.584	16.7492	5	27.4135	30.9669	112.962
43339	1827.97	33.983	0							57.969	21.7133	75.1978	81.8295	61.037	5	59.5493	23.3321	39.1812
43304	1826.96	42.8492	0							53.6646	86.1968	165.529	41.4854	250.416	5	119.458	87.7317	73.4412
43264	1825.94	42.9125	0							42.0373	186.746	46.4197	206.676	49.131	5	106.202	82.9616	78.1168
43240	1824.99	33.792	0							127.206	346.962	518.807	155.823	148.046	5	259.369	169.972	65.5329
43226	1824.94	43.4019	0							28.3347	5.58953	13.1933	97.6615	81.8892	5	45.3336	41.7614	92.1202	E. faecalis	TDIPEGIVIIATGPLTSE	Methylenetetrahydrofolate--tRNA-(uracil-5-)-methyltransferase trmFO	Q834K1	123	140
43207	1823.97	34.7014	0							31.3303	46.4637	123.331	28.5371	62.7157	5	58.4756	38.7353	66.2418
43191	1822.98	34.0935	273.072							105.518	23.665	190.024	406.145	313.982	5	207.867	154.352	74.2555
43156	1821.98	42.5461	0							691.237	657.681	1183.41	596.078	776.345	5	780.951	234.21	29.9904
43092	1820.96	34.5234	138.007	Yeast	MLSGAVVGEIFASPSTKQ	Dihydroxyacetone kinase 1	P54838	66	83	686.22	719.67	1206.73	629.552	613.157	5	771.065	247.286	32.0708
43077	1819.97	34.4889	0							33.0571	106.089	20.3942	119.987	45.6207	5	65.0296	44.9929	69.1883
43004	1816.96	34.6911	0							169.349	40.7893	214.762	8.80227	25.9673	5	91.9341	93.4856	101.688
43002	1816.92	43.279	0							74.8398	86.1946	44.6933	23.7919	28.0263	5	51.5092	27.8996	54.1643
42964	1815.98	34.177	82.8357							99.9747	236.279	256.176	466.344	212.797	5	254.314	133.069	52.3248
42943	1814.97	42.6179	0							115.005	100.385	243.041	154.824	215.97	5	165.845	62.1748	37.4897
42906	1812.99	33.9954	0							87.1444	21.5759	113.848	130.901	270.804	5	124.855	91.58	73.3493	E. faecalis	DVTNYILLLFGQPLHA	Phenylalanyl-tRNA synthetase beta chain	Q836J5	260	275
42876	1811.97	34.4014	0							38.7525	4.38077	146.822	86.0321	132.002	5	81.5979	60.4414	74.0722
42871	1811.95	42.9816	0							37.0095	88.7101	147.948	86.8773	120.877	5	96.2844	41.6332	43.2398
42854	1810.96	34.7309	0							42.668	210.288	58.4175	198.307	28.1122	5	107.559	89.059	82.8005
42786	1808.96	34.5587	0							106.757	14.51	18.6357	35.2313	176.294	5	70.2857	69.9561	99.531
42748	1807.92	42.6061	39.822							143.768	90.8495	277.211	301.694	395.178	5	241.74	123.25	50.9845
42688	1804.96	34.362	53.236							1736.02	1626.99	1834.13	1550.63	1701.29	5	1689.81	107.717	6.37448
42668	1803.95	42.6902	975.742							34.5073	45.2621	113.387	38.6013	20.4428	5	50.4402	36.3422	72.0501
42627	1801.96	34.1739	0							64.205	85.057	315.035	72.88	129.814	5	133.398	104.633	78.4362
42544	1798.95	34.6348	0							73.6863	9.3764	32.5452	70.0957	13.1775	5	39.7762	30.6313	77.009
42541	1798.96	42.6727	0							448.489	545.006	707.632	366.06	316.09	5	476.655	155.586	32.6412
42527	1797.97	33.8955	0							92.4382	15.1691	33.5057	101.423	45.488	5	57.6049	37.6225	65.3113	E. coli	KIMPWVDALPNVEATD	Protein kleA	Q52278	5	20
42419	1794.96	34.4381	42.122							497.552	224.546	512.932	564.492	739.435	5	507.791	185.225	36.4766
42396	1793.97	33.936	0							75.8143	106.693	97.43	48.1043	5.3952	5	66.6874	41.0211	61.5126	E. faecalis	ALKEDTSVPMYQTNVV	Probable potassium transport system protein kup	Q837G9	476	491
42363	1792.96	33.9302	0							288.935	335.247	370.146	125.18	141.023	5	252.106	112.53	44.6359	E. coli	WTPDYAGLTARPDAFI	K88 minor fimbrial subunit faeJ	P33784	190	205
42337	1791.95	34.4222	0							5.75573	65.019	28.7928	149.676	122.796	5	74.4079	61.0097	81.9935
42305	1790.94	34.9961	0							8.2884	17.2352	70.0629	125.531	25.1289	5	49.2492	48.8276	99.144
42299	1790.93	42.761	0							167.49	174.233	374.816	215.975	347.607	5	256.024	98.2737	38.3845
42269	1788.97	33.825	0							1176.01	1203.64	1781.19	1233.93	988.547	5	1276.66	297.843	23.3298	E. coli	ENASGPmAQVIGRMEAI	Regulatory protein repA	P20356	150	166
42196	1785.96	33.5574	166.695							35.6587	7.68617	21.299	28.8007	115.556	5	41.8001	42.5167	101.714
42190	1785.92	42.4796	0							97.361	87.5582	78.6084	68.3576	228.095	5	111.996	65.7826	58.7366
42161	1784.95	34.1699	0							31.4967	21.8105	144.71	264.855	140.355	5	120.646	99.3477	82.3467
42160	1784.95	43.0239	38.248							249.366	181.874	250.645	59.8484	122.421	5	172.831	82.6144	47.8007
42154	1783.96	34.0202	0							89.7827	46.607	103.663	59.2636	117.824	5	83.428	29.8857	35.8221
42119	1782.98	42.6148	0							198.708	89.948	63.1517	209.95	8.523	5	114.056	87.566	76.7745
42095	1782.91	35.0996	0							496.319	209.587	603.829	212.693	209.479	5	346.381	189.795	54.7936
42068	1781.95	42.591	0							5.7632	97.9092	89.672	88.2299	256.57	5	107.629	91.3144	84.8419
42028	1780.95	42.8404	0							23.4572	79.4137	61.7627	43.6911	138.631	5	69.3911	43.9408	63.3234
42008	1779.95	42.4069	0							27.8459	79.2775	100.025	58.3669	124.313	5	77.9655	37.1903	47.7009
41982	1778.94	34.0781	0							1090.6	1356.94	1991.16	1051.71	985.824	5	1295.25	413.833	31.9501
41955	1777.95	33.4202	40.8003	Yeast	NTQLNLNIPVDEHGNT	Regulatory protein SWI6	P09959	305	320	22.0574	30.8687	40.2798	35.8699	73.0339	5	40.4219	19.4474	48.1109
41954	1777.93	42.7451	0							14.8276	17.9728	31.4079	31.695	57.1825	5	30.6172	16.7085	54.5723
41892	1774.96	33.459	0							51.21	15.576	74.0587	39.3243	26.218	5	41.2774	22.718	55.0374
41868	1774.95	42.783	0							47.8882	121.091	337.921	222.393	203.23	5	186.504	109.531	58.7283
41845	1773.96	43.018	0							47.9862	24.6144	127.868	43.2323	30.9343	5	54.927	41.8325	76.1601
41816	1772.94	34.5319	0							24.6975	72.2261	247.912	144.929	158.235	5	129.6	85.6576	66.0939
41779	1771.95	34.2321	285.336							95.2819	67.2359	67.2309	87.6644	27.3857	5	68.9598	26.349	38.2093
41771	1771.93	42.3934	0							22.2092	79.5043	351.3	116.992	47.1996	5	123.441	132.242	107.13
41701	1769.94	34.5187	0							145.921	21.138	218.713	149.489	48.0001	5	116.652	80.9125	69.3622
41672	1768.96	33.7754	0							107.179	305.601	119.111	233.549	194.039	5	191.896	82.3757	42.9272
41616	1766.95	42.8011	0							135.162	80.0068	149.222	112.181	188.003	5	132.915	40.4191	30.4097
41600	1766.92	34.7022	46.048							579.278	280.226	370.732	283.396	176.882	5	338.103	151.298	44.7492
41581	1765.96	33.2728	0							12.2532	39.841	15.8316	201.196	112.781	5	76.3806	80.6498	105.589
41562	1765.94	43.0879	0							46.5114	126.65	101.613	109.437	109.139	5	98.6701	30.568	30.98
41551	1764.91	35.0886	0							167.297	91.2229	173.153	9.99223	33.7273	5	95.0784	74.7154	78.583
41520	1762.95	33.9071	0							972.178	983.321	891.72	1096.83	1221.12	5	1033.03	128.055	12.396
41493	1761.98	42.5449	0							1548.67	1260.26	2168.31	1325.67	1317.97	5	1524.18	376.526	24.7035
41365	1757.94	33.2368	0							119.625	169.569	111.989	109.242	167.966	5	135.678	30.4501	22.4429
41348	1757.93	34.2799	122.422							23.0889	143.833	258.039	271.632	334.717	5	206.262	123.394	59.824
41319	1756.95	42.6454	0							874.396	749.831	1763.45	1078.36	1097.52	5	1112.71	391.584	35.1919
41270	1754.95	34.0115	0							38.4817	19.9472	49.6247	68.4112	20.8274	5	39.4584	20.4351	51.7889
41233	1753.95	33.4532	160.769							102.738	231.687	69.1468	336.435	349.738	5	217.949	129.433	59.3869
41182	1752.95	33.9171	0							574.113	356.633	789.085	118.912	215.152	5	410.779	272.113	66.2431
41143	1751.93	42.2136	0							15.76	31.6378	25.335	80.1001	7.04637	5	31.9759	28.4807	89.0692	E. faecalis	FWLVGFSNAVNLTDGI	Phospho-N-acetylmuramoyl-pentapeptide-transferase	O07107	160	175
41053	1748.92	34.0209	0							1239.57	457.273	1161.95	615.17	604.646	5	815.721	358.043	43.8928
41050	1748.89	42.9081	0							76.072	61.8967	50.8682	65.1601	90.6795	5	68.9353	15.1159	21.9276
41021	1747.9	42.7953	0							44.3039	39.6339	70.7874	29.0141	11.039	5	38.9557	21.9117	56.2479
40988	1745.95	33.5541	0							258.018	76.6638	276.077	78.9543	105.007	5	158.944	99.5158	62.6105
40959	1743.95	42.3901	0							1411.99	1012.48	2228.22	1475.25	1288.72	5	1483.33	452.655	30.5161
40930	1742.93	34.1651	0							269.047	121.047	623.12	790.41	284.18	5	417.561	277.956	66.5667	E. coli	SVSEDAMTVVVPGRAEP	Protein traI	P22706	739	755
40902	1741.92	34.4567	0							162.342	187.831	50.1286	22.4275	28.5243	5	90.2507	78.6432	87.1386
40878	1740.93	33.6991	0							96.0904	12.4311	61.0733	151.552	216.755	5	107.58	79.3739	73.781
40849	1739.93	34.0562	0							11.1913	127.211	74.0492	158.759	121.223	5	98.4868	57.4293	58.3117	E. faecalis	TPMFmPVGTLATVKTM	Queuine tRNA-ribosyltransferase	Q837E7	33	48
40826	1738.95	42.6052	0							1205.95	1601.27	2817.52	1369.33	1478.88	5	1694.59	644.354	38.0242
40812	1738.92	34.4484	0							82.4118	55.4474	65.9811	117.703	120.688	5	88.4463	29.6881	33.5662
40761	1737.95	33.5368	0							333.983	226.927	40.8533	18.5332	210.361	5	166.132	133.516	80.3678
40714	1736.93	34.3093	0							121.319	224.112	249.444	201.058	110.793	5	181.345	62.1204	34.2553
40713	1736.92	33.5968	0							43.1493	16.8323	299.365	307.769	183.047	5	170.032	137.329	80.7664
40603	1734.93	34.0528	51.1013							1163.97	689.931	892.616	753.23	865.063	5	872.961	182.324	20.8857	E. faecalis	GTPEKIFSAGEALVEMG	Cobalt import ATP-binding protein CbiO 1	Q839D5	222	238
40578	1733.96	42.3439	0							140.682	175.027	29.4589	25.1221	260.603	5	126.179	100.292	79.4838
40533	1733.93	33.7269	43.979							80.4	24.2342	909.167	77.803	25.789	5	223.479	384.266	171.947
40525	1733.91	42.4159	0							69.0233	89.7196	19.233	95.1914	54.3892	5	65.5113	30.5968	46.7047
40488	1732.94	42.7182	0							122.227	150.677	633.194	92.9835	206.311	5	241.078	223.155	92.5655	E. coli	SGPLPTSTLPEPQPSPE	Protein traH	Q00189	22	38
40480	1731.96	33.6983	0							72.5107	154.695	136.907	345.548	10.4303	5	144.018	126.232	87.6499
40436	1731.93	34.5139	0							146.041	38.6437	86.0794	115.154	142.216	5	105.627	44.5299	42.1578	E. coli	GWLNRGYEGAAVGAALGA	TraT complement resistance protein	P32885	111	128
40435	1731.92	33.7556	0							11.1556	40.0827	68.3693	8.58423	177.467	5	61.1318	69.4411	113.592
40412	1730.95	42.2846	0							33.687	58.5153	50.8719	116.335	115.745	5	75.0309	38.5014	51.3141
40393	1730.89	42.6953	0							128.383	56.2144	117.048	95.5438	93.646	5	98.167	27.6444	28.1605	E. faecalis	NAGPGEAIALGNLLmQm	Rhamnulokinase	Q838L3	431	447
40341	1729.92	42.3866	202.803							174.757	251.995	205.804	69.9738	85.4452	5	157.595	78.1234	49.5722
40320	1728.91	42.7759	0							20.3341	118.266	21.1973	44.7937	13.4976	5	43.6177	43.3755	99.4448
40234	1725.92	42.3363	0							672.446	457.739	1234.01	532.739	437.4	5	666.866	330.175	49.5114
40196	1724.93	33.8305	0							321.795	431.999	387.538	325.601	448.217	5	383.03	58.5566	15.2877
40175	1723.93	34.1996	0							517.02	98.5516	404.2	419.073	7.00957	5	289.171	222.47	76.9339	E. faecalis	AYKEAVAASSIANVmIA	Homoserine kinase	Q831T0	178	194
40160	1722.92	35.179	0							19.2149	141.77	132.197	133.787	33.5883	5	92.1115	60.3088	65.4736
40150	1722.93	33.9389	0							556.478	205.827	589.666	335.161	290.148	5	395.456	169.064	42.7515
40101	1720.93	33.4257	0							77.311	653.607	1101.1	60.4617	211.522	5	420.8	449.619	106.849
40080	1720.92	34.1634	62.1023							60.2862	102.954	95.3483	254.103	45.3887	5	111.616	83.1609	74.5063
40042	1719.92	33.8897	0							852.445	10.9477	902.431	572.076	476.261	5	562.832	357.547	63.5264
39964	1716.88	42.6208	0							28.4122	141.565	24.5654	85.4428	17.2736	5	59.4518	53.3329	89.7078
39938	1715.91	34.2578	0							41.1507	113.665	100.857	386.876	78.4407	5	144.198	138.425	95.9967
39922	1715.88	43.0078	0							52.6698	149.301	429.757	206.897	66.0052	5	180.926	152.683	84.3897
39905	1714.93	33.6028	0							342.407	183.905	57.3663	854.888	619.517	5	411.616	324.749	78.8961
39884	1714.89	34.4842	0							322.841	25.6544	119.224	56.8617	52.8764	5	115.491	120.868	104.655
39853	1713.92	33.2531	0							140.699	63.9605	481.322	79.2253	73.972	5	167.836	177.808	105.942
39710	1706.9	34.5598	0							15.303	26.2975	8.53077	124.463	28.6357	5	40.6459	47.5632	117.018
39683	1705.91	34.0518	0							835.087	780.778	796.793	105.998	448.323	5	593.396	313.648	52.8565
39665	1704.91	33.9438	154.886							402.773	231.487	481.08	316.725	90.6389	5	304.541	151.703	49.8136
39645	1703.9	34.3361	0							24.1896	7.88823	8.13223	72.5264	104.468	5	43.441	43.1614	99.3564
39612	1701.9	32.8323	0							21.5961	16.0619	227.26	6.4283	16.0609	5	57.4815	95.0662	165.386
39610	1701.9	42.9033	0							94.4369	138.87	239.957	348.515	183.333	5	201.023	98.4966	48.9978
39576	1700.91	33.5669	68.0157	Yeast	QAEAKmNTSLYLTES	Uncharacterized protein YMR181C	Q03231	6	20	372.14	300.277	130.076	541.27	974.898	5	463.732	321.612	69.3529
39554	1699.91	32.9615	0							34.677	31.215	75.9653	358.859	49.0601	5	109.955	140.253	127.554
39549	1699.9	34.0889	0							25.2572	9.97293	57.1229	129.807	46.3116	5	53.6943	46.3131	86.2533
39496	1697.93	33.1993	0							110.045	9.46557	36.5659	16.6263	17.9605	5	38.1326	41.4277	108.641
39472	1696.91	33.039	0							90.9677	167.023	124.542	76.5892	9.4882	5	93.722	58.5648	62.4878
39437	1696.9	33.9701	0							189.989	80.0217	163.855	109.663	39.7988	5	116.666	61.0399	52.3204
39435	1696.88	42.4301	0							756.291	681.202	1044.91	686.819	578.812	5	749.607	176.806	23.5865
39404	1695.9	34.1733	0							104.198	10.1882	61.1651	71.3017	24.4698	5	54.2645	37.6219	69.3307
39371	1694.92	33.0434	482.163							108.66	43.9903	117.915	162.524	163.141	5	119.246	48.9311	41.0337
39353	1693.88	42.459	0							27.5917	63.9787	67.343	30.8272	19.2174	5	41.7916	22.2295	53.1912
39312	1692.89	42.3945	0							257.036	269.653	575.521	24.0741	46.4689	5	234.551	222.302	94.778
39278	1691.89	42.4862	0							174.218	23.6292	247.091	450.315	410.878	5	261.226	174.909	66.9569
39230	1690.91	33.6453	0							1070.45	1508.36	3325.71	2040.85	1590.88	5	1907.25	864.482	45.3261
39211	1689.88	35.1896	0							9.13013	4.9738	7.05937	13.3219	28.093	5	12.5156	9.23871	73.8174
39160	1687.86	42.7208	44.6787							71.2895	17.2398	20.5953	204.344	98.1827	5	82.3302	76.3356	92.7188
39102	1685.9	33.5859	0							203.457	186.114	105.164	538.744	100.422	5	226.78	180.469	79.5787
39079	1684.91	33.1716	64.728							45.2233	93.1796	313.726	214.439	105.984	5	154.51	108.398	70.1561
39042	1683.91	33.577	0							222.02	76.7946	14.8311	83.1577	70.0631	5	93.3733	76.8789	82.335
38997	1680.91	33.433	344.883							1756.85	1490.62	1642.67	967.354	827.587	5	1337.02	415.165	31.0516
38927	1679.88	42.087	0							260.338	131.923	220.185	76.2679	127.469	5	163.237	74.9919	45.9407	E. coli	APNNVQTVLTQLQAIA	4-hydroxy-2-oxo-heptane-1,7-dioate aldolase	Q47098	46	61
38855	1677.9	33.2025	252.19							97.1398	34.357	30.6803	256.857	382.807	5	160.368	154.503	96.3426
38780	1674.89	42.4414	0							22.387	57.8743	21.3489	77.4945	95.8293	5	54.9868	33.0806	60.161
38726	1672.9	42.1913	0							93.7184	13.1312	152.272	266.031	115.782	5	128.187	92.4134	72.0927
38717	1672.87	33.8938	0							1123.85	987.034	701.514	539.378	523.136	5	774.982	269.725	34.8041
38653	1670.87	34.6187	0							11.0108	33.9714	18.0532	68.3771	42.8103	5	34.8446	22.5757	64.7896
38628	1669.89	32.5522	0							42.9596	68.3464	239.186	73.3898	12.2512	5	87.2266	88.3465	101.284
38607	1669.89	33.6272	46.2947							436.807	154.396	134.54	138.543	71.313	5	187.12	143.135	76.4936
38606	1669.87	42.4853	0							51.8618	43.1544	22.4484	64.8285	24.3432	5	41.3273	18.1073	43.8144
38505	1666.89	33.5181	46.7337							217.121	1069.16	911.502	769.328	1128.3	5	819.082	364.53	44.5047
38497	1666.84	42.5709	0							23.5331	55.45	32.4799	146.534	136.955	5	78.9904	58.5553	74.1297
38470	1665.86	42.7668	0							54.5781	54.8189	187.83	103.58	197.062	5	119.574	69.5284	58.1468
38428	1664.91	32.991	602.857							146.5	225.155	135.203	143.999	195.62	5	169.295	39.1635	23.1333
38417	1664.87	42.535	0							324.35	48.5344	59.1067	119.519	108.097	5	131.922	111.81	84.7547
38386	1663.89	33.8585	0							307.213	501.123	150.2	344.794	215.514	5	303.769	134.179	44.1714	E. faecalis	KAMVQIFEGTSNINI	V-type ATP synthase beta chain	Q834X8	51	65	390
38357	1662.89	33.8276	0							218.416	113.598	170.216	268.23	153.609	5	184.814	59.887	32.404
38329	1661.88	34.3967	0							238.541	8.36277	148.084	37.1958	21.4422	5	90.7252	99.4845	109.655	E. coli	mAVSEQWVMLSIRP	Putative uncharacterized protein ORFD in retron EC67	P21318	71	84
38274	1660.9	33.1709	0							639.05	455.685	884.033	946.743	787.89	5	742.68	197.972	26.6565	E. faecalis	ISIDEIKPmETGEAL	4-deoxy-L-threo-5-hexosulose-uronate ketol-isomerase 2	Q832G5	140	154
38270	1660.88	41.9244	397.78							3597.08	3552.52	4792.15	4099.8	3948.46	5	3998	500.672	12.523	E. coli	FGLLLGASNPSSAEDAL	Capsule polysaccharide export inner-membrane protein kpsE	P42501	73	89
38248	1658.89	32.9525	0							206.952	47.4163	46.4423	162.655	41.616	5	101.016	78.1049	77.3189
38240	1658.87	34.0134	103.399							292.589	77.1432	333.715	266.786	236.399	5	241.327	98.4786	40.8072
38201	1657.88	33.4929	0							289.322	517.164	724.497	30.877	117.694	5	335.911	285.782	85.0769
38117	1655.84	34.6424	0							71.1295	50.5987	55.936	11.0294	23.0776	5	42.3542	24.6642	58.2331	E. coli	LPEISEEEKPFELP	Type-1 restriction enzyme EcoAI specificity protein	P19704	89	102
38116	1655.87	33.5959	118.006	Yeast	QFEIYELMRSMLP	Serine/threonine-protein kinase Haspin homolog ALK2	P32789	581	593	155.068	131.997	236.019	481.513	143.479	5	229.615	146.629	63.8584
38071	1653.88	34.0409	0							61.8267	21.5812	82.0593	38.698	17.9882	5	44.4307	27.2613	61.3568	E. coli	GWPGVSTDFRGYTLV	Outer membrane usher protein AggC	P46005	693	707
38044	1652.92	32.8681	140.328							612.436	294.422	315.309	452.399	192.901	5	373.493	162.458	43.497
38031	1652.9	42.8515	0							11.3885	13.7486	121.447	40.2074	17.5788	5	40.8741	46.4767	113.707
37966	1649.98	42.0423	0							5341.61	5148.79	7615.1	2150.44	3138.89	5	4678.96	2124.03	45.3952
37957	1649.91	32.8924	113.192							57.2121	8.6311	82.531	69.8697	23.7931	5	48.4074	31.1873	64.4267
37932	1648.89	32.4387	0							70.4152	57.8117	37.7988	15.4376	119.497	5	60.192	39.1524	65.0458
37925	1648.88	33.6212	0							514.805	58.1787	354.187	431.419	49.2403	5	281.566	215.643	76.587
37886	1647.88	33.6389	0							147.088	148.091	561.857	236.657	753.773	5	369.493	274.228	74.2173
37884	1647.84	42.6068	0							23.7167	13.746	27.083	21.5708	25.9307	5	22.4094	5.28465	23.5822	E. faecalis	DMTEITPGmPLSVEL	Probable protease eep	Q9RPP2	74	88
37833	1646.87	33.8843	50.7563							257.701	93.7033	205.53	162.208	43.5277	5	152.534	85.5945	56.115
37797	1645.88	33.3438	0							28.9909	64.1409	48.8594	51.783	154.748	5	69.7045	49.1852	70.5624	E. faecalis	AVEKGLEDSMNNGVLA	Elongation factor G	Q839G9	539	554
37766	1644.88	32.749	0							308.285	49.5938	167.198	174.252	111.003	5	162.067	95.9327	59.1934	E. faecalis	AKAEAETWVAVPGTSE	D-alanyl-D-alanine carboxypeptidase	Q47746	172	187
37708	1642.87	42.2212	0							519.596	918.228	1514.29	948	1035.86	5	987.194	355.366	35.9976
37696	1642.85	34.3315	0							107.154	55.0154	330.662	158.029	132.46	5	156.664	104.459	66.677	E. faecalis	YVNLDFADVKTVME	Cell division protein ftsZ	O08439	207	220
37683	1641.86	33.7318	71.682							81.9442	13.9322	24.1992	34.7677	12.3474	5	33.4381	28.5713	85.4452
37647	1640.89	32.7106	0							93.0153	162.686	86.275	31.8862	147.043	5	104.181	52.2777	50.1796
37624	1640.86	34.0066	0							153.017	171.097	213.842	34.0102	158.187	5	146.031	67.0296	45.901
37562	1639.88	32.6434	0							227.173	35.482	172.056	51.4851	18.4158	5	100.922	92.9153	92.0661	E. coli	DNTPPPAPPVVmSRm	Polysialic acid transport protein kpsD	P42213	54	68
37546	1639.88	33.7311	0							75.02	13.6024	56.5855	74.3237	58.4956	5	55.6054	25.0043	44.9675
37545	1639.85	42.1962	0							384.581	455.981	312.617	766.03	488.621	5	481.566	172.897	35.9031
37506	1638.88	33.0436	0							258.955	399.907	139.464	266.834	226.244	5	258.281	93.9088	36.3592
37505	1638.87	33.572	242.198							206.645	42.8891	566.226	802.607	265.549	5	376.783	304.146	80.7218
37481	1637.87	42.036	0							12.7014	19.0203	44.799	13.2846	132.78	5	44.517	51.0592	114.696
37439	1636.87	34.1676	0							304.841	244.443	315.344	503.767	441.072	5	361.893	106.787	29.5079	E. coli	QLSPGQHEFSVAAGLP	Outer membrane usher protein faeD	P06970	338	353
37437	1636.84	42.3252	0							103.085	98.867	17.381	205.362	20.7378	5	89.0866	76.852	86.2667
37405	1635.84	42.6325	0							59.1565	104.281	242.694	39.7017	296.545	5	148.476	114.635	77.2078
37378	1634.88	33.1211	0							347.449	806.864	1934.77	1258.61	1326.14	5	1134.77	595.683	52.4939
37348	1633.86	33.9835	0							59.5202	78.5358	29.1206	154.388	72.3774	5	78.7884	46.3535	58.833
37296	1632.85	34.1569	0							37.3376	34.4871	101.955	9.55703	111.172	5	58.9017	44.9492	76.3122
37294	1632.84	41.9222	0							389.767	573.741	5.87427	439.584	390.573	5	359.908	211.686	58.8168
37274	1631.88	32.6144	224.293							107.867	122.22	384.72	607.74	347.843	5	314.078	207.184	65.9656
37271	1631.87	33.7037	0							194.835	534.27	105.335	82.0599	42.6638	5	191.833	199.409	103.949
37236	1630.84	34.387	0							62.0302	8.9908	89.9581	49.513	68.1636	5	55.7311	29.9544	53.748	E. faecalis	TAYDQYALKAFQVN	Sensory transduction protein lytT	Q82Z76	81	94
37191	1629.86	33.279	0							308.413	169.018	80.3412	220.168	102.964	5	176.181	92.2189	52.3433
37177	1629.8	42.7612	0							147.549	404.144	187.334	459.952	501.245	5	340.045	161.901	47.6115
37119	1627.87	33.9761	0							127.181	40.3247	120.624	49.4193	169.486	5	101.407	55.0048	54.2417	E. faecalis	ETVISGmGELHLDVL	Elongation factor G	Q839G9	446	460
37102	1627.87	32.7091	0							68.6252	57.397	46.6977	265.329	139.197	5	115.449	91.2651	79.0521	E. coli	QSNSVYITLFKTMP	Tetracycline resistance protein, class B	P02980	198	211
37094	1627.82	34.6609	0							5.32823	125.264	78.3602	134.46	44.7864	5	77.6398	54.3264	69.9724
37079	1626.84	34.2164	223.391							82.7677	92.9062	48.8337	76.371	19.7275	5	64.1212	29.7104	46.3348
37014	1625.86	33.0454	615.787							377.314	309.193	392.155	312.914	466.564	5	371.628	64.8304	17.445
37006	1625.84	33.7053	0							38.081	13.7989	199.507	40.9893	65.2064	5	71.5165	73.8284	103.233
37004	1625.82	42.7631	0							63.4723	407.591	525.389	331.781	6.43723	5	266.934	223.631	83.7777
36989	1624.84	42.1032	0							730.722	347.027	686.883	1064.39	1040.49	5	773.902	294.581	38.0644
36948	1622.83	41.9904	0							5.81983	8.3296	30.5434	24.1252	15.3203	5	16.8277	10.4527	62.1162
36912	1621.87	32.5231	0							166.722	116.91	394.001	102.293	117.313	5	179.448	122.392	68.2049
36897	1621.86	33.8229	104.066	Yeast	PIEDVSAITHAPEML	Bifunctional purine biosynthesis protein ADE17	P38009	48	62	17.5588	168.736	145.59	124.85	163.158	5	123.979	61.9097	49.9358
36743	1616.84	34.2521	0							313.095	174.58	345.723	38.9165	3.55243	5	175.174	155.024	88.4974
36724	1615.87	32.7922	182.364							443.382	193.563	79.8987	152.612	380.697	5	250.031	154.986	61.9868
36715	1615.85	33.9114	0							12.554	123.617	27.8388	316.159	718.515	5	239.737	293.711	122.514
36653	1613.87	33.5432	0							50.1985	18.3153	39.9708	103.95	7.78197	5	44.0433	37.4836	85.1062	E. coli	PFAKWAQGAATAAVEP	DNA primase traC	P27190	946	961
36615	1612.88	32.5237	57.3503							94.9386	40.1423	34.2539	93.0067	66.2516	5	65.7186	28.4732	43.326
36605	1612.85	34.0561	0							161.645	130.083	97.1349	69.2628	42.3775	5	100.101	47.3773	47.3296	E. coli	AKASIELINQLVDTV	Hemolysin, plasmid	P08715	181	195
36545	1610.86	32.7533	110.079							321.843	546.911	197.162	363.654	176.736	5	321.261	149.167	46.4318
36535	1610.86	33.6427	0							321.836	267.117	591.813	1150.11	806.954	5	627.566	363.972	57.9975	E. faecalis	TFAIGMTEEIFPQK	ATP-dependent helicase/deoxyribonuclease subunit B	Q836J9	623	636
36509	1609.87	32.387	348.665							8.86027	44.839	90.0557	7.74813	24.8116	5	35.2629	34.1224	96.7655
36489	1609.81	41.9808	0							2760.95	2222.86	3544.5	2066.3	2166.53	5	2552.23	616.755	24.1653
36462	1608.86	33.6942	0							326.99	227.194	137.957	456.73	57.2314	5	241.221	156.934	65.0582
36441	1607.87	33.322	0							300.962	257.531	110.227	173.041	75.1011	5	183.373	95.5333	52.0979	E. coli	SELPEPVILWVAKQ	Transposase for transposon Tn1721	P51565	69	82
36432	1607.83	34.2692	0							28.0209	15.3308	475.578	108.742	20.7262	5	129.679	197.082	151.976
36408	1606.86	33.4936	293.803							272.858	371.267	304.639	231.124	338.62	5	303.702	54.7817	18.038
36364	1604.88	32.807	215.786							675.19	1783.2	490.53	2259.21	860.273	5	1213.68	767.35	63.225
36305	1604.83	42.3936	0							750.504	542.768	430.444	269.593	554.199	5	509.501	176.771	34.695
36205	1600.8	42.7233	0							97.6235	61.6012	53.0157	132.122	170.371	5	102.947	49.0617	47.6573
36189	1599.84	33.7268	0							698.366	454.039	730.51	61.427	77.537	5	404.376	323.92	80.1038
36132	1597.83	34.1936	0							112.137	24.8948	57.6423	5.10013	49.3742	5	49.8297	40.5152	81.3074
36130	1597.8	42.5566	0							25.3496	11.624	9.713	24.5129	15.2136	5	17.2826	7.26211	42.0197
36092	1596.84	42.0974	0							141.831	252.339	204.405	150.573	445.319	5	238.893	123.696	51.7789
36043	1594.85	41.652	0							21.9627	61.0023	62.2681	39.1953	107.586	5	58.4029	32.1617	55.0687
36029	1594.85	32.788	278.377							1929.08	1886.48	2172.39	2596.64	1876.53	5	2092.22	306.731	14.6605
35977	1591.83	34.1178	0							71.5837	27.4023	24.4924	44.1358	14.1277	5	36.3484	22.4528	61.7713
35972	1591.83	41.9219	0							700.042	697.029	1267.51	533.344	1239.3	5	887.446	340.963	38.4206
35932	1590.86	32.5722	33.1649							322.028	642.625	1002.53	252.102	139.257	5	471.708	350.763	74.3602
35922	1590.84	33.7103	68.4913							528.871	168.239	56.0676	453.797	259.803	5	293.355	196.401	66.95
35921	1590.84	41.6865	0							804.768	530.283	558.983	570.667	149.088	5	522.758	236.021	45.1491
35850	1588.85	41.7479	0							134.611	375.343	197.921	30.4396	113.756	5	170.414	129.265	75.8533
35844	1588.82	34.249	0							48.3829	33.3036	137.34	397.785	76.5817	5	138.679	150.209	108.314
35811	1586.86	32.8221	0							1671.66	1665.56	1818.15	1700.24	1303.92	5	1631.91	193.421	11.8524
35783	1586.81	42.4889	0							200.632	347.68	531.48	85.9503	256.183	5	284.385	167.518	58.9052
35782	1586.82	33.9002	0							61.3222	4.13717	114.995	13.4557	8.6089	5	40.5038	47.5755	117.46
35715	1584.85	34.2388	95.3673							32.4211	63.7517	159.701	421.068	129.028	5	161.194	153.825	95.4287
35694	1584.85	32.1947	46.3217							58.4664	31.4578	24.2041	145.62	59.123	5	63.7743	48.3702	75.846
35666	1583.82	42.622	0							45.3904	24.7559	24.4374	32.3745	17.2756	5	28.8467	10.6795	37.0215
35616	1580.88	33.0254	1160.03							6902.09	5149.98	6607.23	5155.26	4299.28	5	5622.77	1095.39	19.4814
35548	1577.86	32.2914	0							327.106	450.585	158.146	925.449	416.455	5	455.548	286.053	62.7931	E. faecalis	AANPVDILTYSTWK	L-lactate dehydrogenase 1	Q839C1	125	138
35512	1576.87	32.415	0							406.372	585.503	727.86	103.56	180.135	5	400.686	263.704	65.8132	E. faecalis	ATLVQVGTQLHQEGP	Dihydroorotate dehydrogenase A	P59626	265	279
35489	1576.8	34.6145	0							64.7635	37.4586	48.1888	78.2846	43.6034	5	54.4598	16.7333	30.726	E. faecalis	ATLVQVGTQLHQEGP	Dihydroorotate dehydrogenase A	P59626	265	279
35485	1576.78	42.4546	0							45.1838	102.787	69.6672	5.89363	20.0966	5	48.7257	38.8199	79.6703
35407	1573.85	32.204	100.465	Yeast	NAGLPPSEFWSTRI	RNA polymerase II transcription factor B subunit 1	P32776	201	214	89.7445	146.119	91.0332	84.457	52.8163	5	92.8341	33.6293	36.2251
35383	1573.82	41.6211	0							554.955	635.524	561.987	222.239	274.214	5	449.784	187.584	41.7054
35320	1572.83	33.6403	0							167.986	206.941	506.392	260.409	66.4658	5	241.639	164.135	67.9257	E. faecalis	KSPTADPIVTLTLAm	ATP synthase subunit a	Q830Z9	108	122
35316	1572.8	42.253	0							104.956	142.545	400.248	225.734	371.021	5	248.901	132.653	53.2956
35293	1571.82	34.095	0							75.531	166.471	81.9007	19.2606	182.901	5	105.213	68.1914	64.8128
35260	1570.81	41.9979	0							288.85	240.232	53.466	107.493	319.819	5	201.972	116.06	57.4635
35216	1568.8	42.3479	0							20.394	61.0517	222.501	98.0555	229.548	5	126.31	95.1128	75.3012
35137	1565.85	32.3607	0							90.821	214.51	72.9473	147.905	165.494	5	138.335	57.3692	41.4711
35136	1565.82	42.6824	0							309.434	115.048	264.276	109.194	14.8894	5	162.568	121.274	74.5991
35134	1565.83	34.0262	0							15.1331	23.5655	18.8895	17.4614	47.5463	5	24.5191	13.2359	53.9821
35082	1562.86	32.817	9470.5							5109.99	4265.71	4889.85	3521.54	2826.19	5	4122.66	952.109	23.0946
35006	1557.82	34.3624	0							232.863	280.549	211.41	319.943	205.471	5	250.047	48.9666	19.5829
34963	1556.82	33.7129	0							179.962	195.048	473.234	400.828	153.524	5	280.519	145.909	52.014
34962	1556.81	42.6128	0							154.819	133.828	137.391	162.057	106.068	5	138.833	21.7694	15.6803
34927	1554.8	34.3484	0							34.1343	7.43273	6.74537	4.4996	16.478	5	13.858	12.2214	88.1899
34883	1552.88	33.1506	0							968.704	1074.33	673.255	409.154	192.82	5	663.652	370.221	55.7854
34836	1551.8	42.5695	0							49.4597	20.6045	20.2583	16.6112	24.5221	5	26.2912	13.2509	50.4006
34785	1549.79	42.7256	0							46.489	177.679	96.193	50.8868	7.1012	5	75.6699	65.1815	86.1394
34782	1549.82	33.0057	0							1515.16	1904.16	2545.92	1059.17	2091.64	5	1823.21	565.59	31.0217	E. coli	RVAMMNMVAAGMAVV	Protein traM	P71198	122	136
34748	1547.8	34.1543	0							36.3656	16.3559	10.6465	10.016	17.6364	5	18.2041	10.6974	58.7639
34713	1544.84	32.2781	203.169							213.857	205.281	21.9615	89.0516	343.38	5	174.706	124.083	71.0236
34682	1543.82	42.7112	0							98.6027	131.799	296.41	220.846	76.4443	5	164.82	91.8426	55.7228	E. coli	NGGFLTGGTISALSSY	Serine protease eatA	Q84GK0	222	237
34607	1541.78	34.151	0							16.4336	61.3065	348.365	234.746	94.1736	5	151.005	137.248	90.8901
34578	1540.83	32.2907	0							224.944	57.0079	188.052	53.7553	28.2625	5	110.404	89.3813	80.9581
34570	1540.81	33.4266	0							213.599	92.4907	117.599	121.99	261.515	5	161.439	72.4014	44.8476	E. faecalis	QLPHSIPmEVIDF	Probable protease eep	Q9RPP2	104	116
34544	1539.83	32.5347	0							273.964	218.342	20.8104	44.966	202.599	5	152.136	112.365	73.8582
34506	1538.8	33.4101	0							56.4699	53.297	184.535	257.491	54.884	5	121.335	94.5848	77.9532
34483	1537.83	31.9587	0							51.9283	48.0312	27.9426	51.0133	33.558	5	42.4947	10.9982	25.8813
34461	1536.81	41.7226	0							62.5893	248.995	46.3743	78.7873	61.7542	5	99.7001	84.2424	84.4958
34401	1534.83	32.59	504.747							2139.28	902.847	1819.98	2845.42	2408.47	5	2023.2	730.487	36.1055
34338	1531.82	32.1921	29.0293							27.507	62.7902	21.9793	129.789	7.86637	5	49.9864	48.9801	97.9868
34296	1530.82	32.0165	0							202.628	68.0833	103.394	38.044	103.02	5	103.034	61.9766	60.1516
34288	1530.78	34.0397	0							230.758	151.527	391.269	367.342	39.6475	5	236.109	147.544	62.4898
34261	1529.8	33.6041	0							38.2333	69.1907	20.0826	167.518	392.756	5	137.556	153.593	111.659	E. faecalis	DVIGKGGETINSIID	Polyribonucleotide nucleotidyltransferase	Q82ZJ2	571	585
34253	1529.76	42.7321	0							22.9975	52.0749	83.3765	52.4346	14.8624	5	45.1492	27.2505	60.3565
34216	1528.83	32.3467	401.609							395.148	611.805	428.674	579.363	477.863	5	498.57	94.0212	18.8582
34215	1528.81	33.1411	0							178.16	318.386	440.154	9.14777	72.8653	5	203.743	176.553	86.6549
34191	1527.8	33.3763	0							102.29	16.2453	84.0068	164.48	73.4564	5	88.0957	53.4545	60.6777
34152	1526.79	33.7709	0							88.5097	40.4131	87.4519	7.10843	73.3285	5	59.3623	35.0827	59.0993
34151	1526.81	32.1395	94.524							361.569	12.6533	442.903	14.7874	283.21	5	223.025	199.237	89.3343
34071	1524.81	33.0023	0							670.134	627.929	272.551	175.317	46.9955	5	358.585	277.348	77.3449
34049	1523.81	31.9569	0							133.578	46.1999	20.0133	45.3013	122.574	5	73.5333	51.0366	69.406
34016	1522.83	41.2053	0							149.529	10.7017	183.204	16.2239	25.2816	5	76.9881	82.6193	107.314
34002	1522.76	42.8407	0							39.3791	19.8688	20.7823	14.5055	10.275	5	20.9621	11.1391	53.1391
33962	1520.81	32.4876	338.413							1921.78	937.19	1644.73	1831.23	1707.68	5	1608.52	390.37	24.2689
33940	1520.76	33.8901	0							450.599	12.0281	42.9817	329.985	140.796	5	195.278	189.128	96.8507
33865	1517.81	32.1476	0							747.656	755.551	870.337	979.913	381.858	5	747.063	225.201	30.1449
33863	1517.81	41.6575	0							113.787	24.8099	193.961	69.5087	103.784	5	101.17	62.4691	61.7466
33847	1517.76	42.2783	0							44.2314	17.9582	80.2523	82.9144	40.0373	5	53.0787	27.8854	52.5359
33811	1516.8	33.0603	0							90.8827	415.845	42.4103	224.198	26.5066	5	159.969	162.791	101.764
33804	1516.76	42.2581	0							52.893	62.176	55.3667	183.782	29.7344	5	76.7905	61.0434	79.4935
33784	1515.82	31.8463	0							57.8977	71.3511	45.1543	333.012	124.415	5	126.366	119.39	94.4797
33773	1515.79	41.8554	0							23.5114	106.297	103.062	12.1916	43.7069	5	57.7539	44.3145	76.7299
33711	1514.79	41.7868	0							147.077	109.732	338.471	304.255	223.178	5	224.543	98.1301	43.7022
33708	1514.77	33.7503	0							79.4665	94.866	77.0472	34.4207	82.4903	5	73.6581	22.9814	31.2001
33667	1513.8	41.4532	0							244.783	343.245	76.0463	116.526	9.4462	5	158.009	134.491	85.1161
33664	1513.81	32.1149	0							8.474	220.464	143.133	96.1767	203.413	5	134.332	85.9714	63.9992
33661	1513.8	33.4048	0							216.028	57.4753	371.882	686.42	73.5109	5	281.063	259.741	92.4137
33629	1512.81	32.3854	151.489							216.699	92.5501	248.775	274.083	261.41	5	218.703	73.6778	33.6885
33563	1511.78	33.2165	0							116.571	29.0043	15.7376	210.028	66.4784	5	87.5639	78.8539	90.053
33561	1511.77	42.0911	0							199.619	325.586	335.189	483.827	351.831	5	339.211	100.946	29.7592
33538	1510.81	32.0537	993.06							475.175	194.512	118.264	251.304	71.0766	5	222.066	157.52	70.934
33515	1509.83	31.856	0							81.799	194.736	79.2317	3.92083	79.4533	5	87.8282	68.2827	77.7458
33473	1509.79	32.8584	54.5863							521.165	663.806	1059.33	698.535	550.213	5	698.61	214.966	30.7705
33439	1508.82	41.6797	0							775.654	614.627	861.708	793.149	335.866	5	676.201	210.713	31.1613
33429	1508.78	33.771	0							59.4021	12.5596	5.90137	20.3284	5.719	5	20.7821	22.4034	107.802
33368	1505.8	32.5969	0							1682.1	1961.41	2812.54	856.623	411.133	5	1544.76	943.183	61.0568
33322	1503.93	41.015	8037.13							25376.1	20427.2	29249.2	8412.98	9581.23	5	18609.3	9324.33	50.1057
33235	1500.8	31.9735	69.8007							578.404	623.736	108.789	290.2	655.003	5	451.227	240.131	53.2174
33233	1500.79	33.1914	0							29.9039	187.197	202.587	374.567	167.589	5	192.369	122.817	63.8447
33223	1500.72	42.4954	0							652.093	496.932	138.261	293.773	625.914	5	441.395	220.911	50.0485
33197	1499.79	33.3413	0							233.562	66.4387	183.588	448.539	193.398	5	225.105	139.551	61.9939	E. faecalis	KSVNPDEVVAMGAAI	Chaperone protein Dank	Q835R7	334	348
33147	1498.77	41.8412	0							32.3636	34.9763	22.847	75.093	22.5628	5	37.5686	21.7013	57.7646
33145	1498.8	31.8932	0							383.258	80.5029	616.708	272.743	156.38	5	301.918	210.218	69.6273	E. faecalis	FSVFQNKVPTFW	Teichoic acids export ATP-binding protein TagH	Q831L8	30	41
33144	1498.79	33.2874	201.325							159.978	411.145	122.61	245.58	79.2332	5	203.709	131.117	64.3648
33088	1496.8	32.2795	764.43							364.44	775.809	362.137	1400.69	676.062	5	715.828	425.086	59.3838
33059	1496.77	41.6585	0							895.433	216.226	1316.63	419.516	622.454	5	694.052	429.235	61.8448
33058	1496.77	33.6749	95.025							409.637	37.5546	427.661	170.511	463.375	5	301.747	187.509	62.1411
33015	1495.79	32.4925	0							549.267	247.72	259.525	71.918	74.5935	5	240.605	194.741	80.9381
33013	1495.78	41.7358	0							94.8703	417.524	21.1417	137.847	13.8975	5	137.056	165.111	120.47
32962	1494.79	31.6888	0							80.9967	180.248	252.781	212.113	95.9173	5	164.411	74.1365	45.0921	E. coli	QGELIGLLGENPAGK	Protein mcbF	P05529	32	46
32934	1493.8	41.3178	0							130.664	170.751	239.529	221.95	365.305	5	225.64	89.0871	39.482	E. coli	QLAAQIAGGPDLLEV	Regulatory protein repA	P20356	49	63
32885	1493.77	41.8205	0							295.408	132.731	181.21	303.942	330.57	5	248.772	86.5153	34.7769
32874	1492.81	32.2817	227.527							832.473	2383.75	866.433	3005.64	1909.55	5	1799.57	950.524	52.8195
32803	1490.77	41.5188	0							948.903	1095.03	1040.59	868.847	876.759	5	966.026	99.8848	10.3398	E. coli	GASALNIALSSGGNLF	AIDA-I autotransporter	Q03155	616	631
32764	1489.78	32.9906	0							212.099	27.3247	14.2411	12.2645	14.388	5	56.0634	87.4317	155.951
32744	1488.8	31.4184	0							25.0676	22.8606	12.8933	46.3867	24.7026	5	26.3821	12.2381	46.3876
32703	1487.74	42.3935	0							31.464	43.0851	6.98513	33.2352	47.4071	5	32.4353	15.7072	48.4263
32671	1486.8	32.4309	200.736							1411.08	893.143	1923.46	3188.42	974.1	5	1678.04	938.662	55.938
32643	1485.78	41.9053	0							29.6441	8.92167	34.769	66.38	26.0503	5	33.153	20.9557	63.209
32550	1482.78	31.5285	98.326							64.4294	46.5498	213.162	298.025	7.93187	5	126.02	123.727	98.1805
32546	1482.75	33.8649	121.658							144.545	7.09457	42.1234	12.1579	10.5542	5	43.295	58.32	134.704
32543	1482.74	42.055	43.1307							88.072	111.285	80.3765	219.11	95.6883	5	118.906	57.169	48.079
32505	1481.79	32.8332	0							726.537	221.796	286.59	325.594	326.7	5	377.443	199.756	52.9236
32487	1481.76	41.6853	47.2577	Yeast	PSVASESSPAVANPIG	Protein HPH2	P39734	283	298	302.973	332.033	204.923	390.318	268.701	5	299.79	69.3024	23.117
32442	1480.75	41.7689	0							273.872	243.968	203.62	136.975	35.3706	5	178.761	95.1618	53.234
32377	1478.79	31.9398	0							1079.81	92.7753	807.222	984.544	987.711	5	790.412	402.289	50.896
32374	1478.77	41.098	0							403.243	885.951	391.549	526.882	431.039	5	527.733	207.192	39.2608
32351	1478.74	41.8618	0							374.56	54.1545	794.59	267.59	385.554	5	375.29	269.558	71.8266
32305	1477.78	32.9928	0							110.723	636.224	233.435	144.498	518.136	5	328.603	235.041	71.5273
32274	1476.78	40.7953	0							91.8919	10.7318	31.9134	15.7699	17.2662	5	33.5146	33.5724	100.172
32263	1476.75	33.8221	0							84.4946	210.156	56.218	211.482	20.7214	5	116.614	88.9167	76.2485	E. faecalis	QAVKNGEADAIFSAG	Phosphate acyltransferase	Q82ZE8	84	98
32215	1475.77	41.3445	0							159.717	23.6284	102.383	68.493	296.41	5	130.126	105.399	80.9976
32204	1475.76	33.6923	0							98.8078	29.1852	64.5563	37.5023	54.1175	5	56.8338	27.235	47.9204	E. coli	QVLIDGHDLALADP	Alpha-hemolysin translocation ATP-binding protein hlyB	P10089	525	538
32157	1473.8	32.7484	65.7729							173.541	155.431	143.21	75.351	72.3867	5	123.984	47.0156	37.9207
32082	1472.77	41.7284	187.381							589.101	686.115	721.007	443.565	317.101	5	551.378	169.455	30.7331
32077	1472.75	33.7099	30.4703							298.663	435.37	228.089	225.72	194.196	5	276.408	96.7306	34.9956
32040	1471.78	31.8532	368.203							16.1573	241.217	179.422	64.263	616.417	5	223.495	237.164	106.116	E. faecalis	VDFIRGIITDNLP	ATP synthase subunit a	Q830Z9	56	68
32022	1470.9	20.9362	0							57.7541	18.2668	13.9547	94.8604	97.3619	5	56.4396	40.0457	70.9533	E. faecalis	KNISVTTTFGPGIH	50S ribosomal protein L1	Q830Q6	210	223
32008	1470.81	41.1479	51.2407							405.163	303.818	586.172	241.548	288.753	5	365.091	137.229	37.5876
31994	1470.77	33.1262	0							181.062	34.2919	90.1186	70.7027	25.1069	5	80.2565	62.2587	77.5747
31900	1468.77	33.7887	134.12							57.7019	309.436	212.433	416.668	103.734	5	219.995	147.133	66.8804
31892	1468.78	32.4895	51.2913							404.438	769.407	741.201	1298.11	219.312	5	686.493	412.842	60.1378
31891	1468.77	41.4688	0							122.406	97.2706	51.3421	174.809	55.6927	5	100.304	51.0787	50.9238
31829	1466.8	32.9537	328.223							283.212	275.927	75.2223	178.067	44.1977	5	171.325	110.57	64.538	E. coli	AERPERVAGVALEA	Mobilization protein A	P07112	331	344
31808	1466.78	41.0715	0							133.559	25.8873	200.957	46.3357	30.4256	5	87.433	77.0423	88.1158
31779	1466.78	31.8266	1274.78							596.134	119.552	443.964	34.7263	621.09	5	363.093	271.361	74.7359
31766	1466.76	33.7184	0							95.8683	57.9351	141.93	22.943	88.5451	5	81.4442	44.4185	54.5386
31765	1466.73	42.1543	0							74.8982	41.8361	565.596	306.797	217.642	5	241.354	210.65	87.2783
31737	1465.79	31.9708	0							40.6507	299.874	337.506	504.831	108.659	5	258.304	186.107	72.0495
31711	1464.79	33.1543	354.016							281.78	167.515	188.033	159.96	370.438	5	233.545	90.7087	38.8399
31692	1464.75	33.7188	0							31.4842	24.1863	24.9409	173.792	75.4309	5	65.9669	63.9015	96.8691
31638	1463.78	32.6755	350.383							770.611	468.942	706.164	6.73123	47.771	5	400.044	358.667	89.6569
31621	1462.8	32.7755	0							302.852	74.4632	756.013	64.9203	57.0093	5	251.052	300.479	119.688
31601	1462.79	31.4638	1023.16							128.865	50.6563	63.3128	107.88	138.127	5	97.7682	39.0666	39.9584
31591	1462.78	33.3083	0							181.016	6.81963	56.0674	13.2437	207.716	5	92.9726	94.9457	102.122
31567	1461.77	33.0225	0							122.099	303.272	90.6533	27.5897	134.892	5	135.701	102.449	75.4959
31517	1460.79	32.8512	0							1292.76	1465.28	639.012	1513.47	16.4388	5	985.394	644.688	65.4244
31398	1458.78	33.2241	0							257.728	110.221	108.736	336.584	60.039	5	174.662	117	66.9866
31394	1458.74	41.6611	0							300.404	5.96237	133.392	667.948	1023.37	5	426.214	416.296	97.6729
31378	1457.8	31.8134	0							196.762	693.289	164.323	1305.77	660.442	5	604.116	464.433	76.878	E. faecalis	KENVDGALVGGASLE	Triosephosphate isomerase	Q833J0	225	239
31320	1455.78	31.5146	0							13.1289	17.3085	13.9437	102.509	43.9303	5	38.1641	38.1507	99.9647	E. faecalis	DYNLTVQTPDKY	DNA-directed RNA polymerase subunit beta	Q82Z41	583	594
31264	1454.77	32.3856	0							993.307	1331.5	1493.74	553.391	1100.73	5	1094.53	360.083	32.8983
31251	1453.77	41.3362	0							75.4617	49.5974	215.877	38.4673	148.815	5	105.644	75.133	71.1193
31176	1452.74	31.893	434.49							1353.82	1209.44	1422.08	1130.89	365.52	5	1096.35	424.407	38.7109	E. faecalis	TEMALSGFDNQKL	UDP-N-acetylmuramoylalanine--D-glutamate ligase	O07108	339	351
31174	1452.73	41.8871	439.449							113.4	9.7464	249.203	47.402	41.6682	5	92.284	95.4704	103.453
31144	1451.75	33.8101	0							9.8608	22.8177	36.231	23.5369	37.1015	5	25.9096	11.231	43.347
31043	1448.79	31.8394	0							1789.36	1292.06	1431.18	1593.6	449.98	5	1311.23	515.957	39.3489
31029	1448.75	33.4879	0							62.5337	397.283	194.863	67.5387	193.68	5	183.18	136.029	74.2597
31005	1447.81	41.1776	0							2593.18	1659.87	3215.24	857.347	2785.31	5	2222.19	951.299	42.8091
30960	1447.76	32.9583	0							19.9634	5.44287	311.405	245.856	165.051	5	149.543	135.344	90.5045
30946	1446.78	31.7662	0							65.792	136.355	152.704	50.9793	252.626	5	131.691	80.5383	61.1569
30927	1446.75	33.3861	0							146.762	73.1463	111.345	290.191	89.8954	5	142.268	87.1469	61.2554
30906	1445.79	32.8705	0							324.819	145.37	109.636	96.0723	18.6606	5	138.911	113.749	81.8863	E. faecalis	KAIKAFYmKPHP	Asparaginyl-tRNA synthetase	Q831X4	343	354
30874	1445.79	32.0457	0							491.691	618.928	572.04	717.364	284.671	5	536.939	162.937	30.3455	E. faecalis	DEmGIIRIGAEVQ	DNA-directed RNA polymerase subunit beta	Q82Z40	824	836
30861	1445.75	33.2517	0							206.671	160.512	304.762	137.158	125.424	5	186.905	72.8563	38.9803
30811	1444.77	31.2976	0							51.0496	30.7284	570.34	169.455	415.952	5	247.505	236.789	95.6703
30806	1444.75	33.4684	52.263							78.7672	65.9851	24.1694	23.8805	10.011	5	40.5626	29.943	73.8191
30746	1442.77	31.5688	0							50.2025	34.552	17.8683	94.5191	38.465	5	47.1214	28.9167	61.3664
30658	1439.76	33.2811	0							327.2	282.529	266.707	59.8953	203.897	5	228.046	103.866	45.5461	E. faecalis	QKGAYGSFLSGAGPT	Homoserine kinase	Q831T0	234	248
30588	1438.78	31.5022	165.687							439.166	173.434	518.029	674.564	380.775	5	437.193	184.143	42.1194
30581	1438.77	32.6853	193.184							490.019	972.547	286.692	479.897	726.353	5	591.102	264.123	44.6832
30567	1438.73	41.4874	0							203.404	210.508	401.91	594.062	543.786	5	390.734	181.979	46.5737
30543	1437.77	31.3985	149.309	Yeast	DDLASTNFTDRIA	Y' element ATP-dependent helicase protein 1 copy 2	P40105	771	783	85.0376	42.8425	22.1108	21.6909	61.6327	5	46.6629	27.1003	58.0769
30538	1437.74	33.6437	0							55.4677	16.3505	122.668	52.2953	22.5389	5	53.864	42.2122	78.3682
30509	1436.77	31.3643	0							130.998	67.3391	111.981	94.4607	100.745	5	101.105	23.4324	23.1763
30491	1436.73	33.741	0							78.1818	32.2906	95.7472	14.4186	15.6126	5	47.2501	37.4545	79.2686
30486	1436.71	41.7036	0							208.164	55.2707	25.3096	102.538	63.0262	5	90.8618	71.1246	78.2778
30474	1435.76	41.256	0							59.9846	68.9236	56.4556	103.15	161.602	5	90.023	44.074	48.9586	E. faecalis	LAVEPDIILLDEP	Phosphate import ATP-binding protein pstB 1	Q834B4	163	175
30449	1435.73	41.7428	0							53.8812	74.4901	7.1137	138.799	139.544	5	82.7654	56.9856	68.8519	E. coli	DPSLVFWMGSGGAL	Raffinose permease	P16552	168	181
30414	1434.77	31.5968	458.64							121.535	37.208	1061.83	210.352	35.8537	5	293.355	435.568	148.478
30393	1434.75	33.2471	0							103.816	795.89	1016.52	6.91933	353.677	5	455.365	437.574	96.0932
30390	1434.72	42.0412	40.1117	Yeast	TPEEEVQFIVTGS	FK506-binding nuclear protein	P38911	140	152	86.4052	51.3481	151.719	164.35	18.1023	5	94.3849	63.0817	66.8345
30353	1432.78	31.3907	218.271							738.721	44.0644	719.774	89.125	171.719	5	352.681	346.856	98.3485
30339	1432.69	42.5897	0							17.6111	5.9415	52.2811	36.6575	30.2578	5	28.5498	17.7666	62.2304
30324	1431.78	31.6333	336.534							134.445	591.186	66.1313	406.532	450.088	5	329.676	221.565	67.2068
30297	1431.71	42.2554	0							54.5434	5.27933	32.2463	31.8681	22.88	5	29.3634	17.8234	60.6993
30273	1430.76	32.8421	0							321.886	152.154	55.2113	406.596	160.212	5	219.212	141.888	64.7263
30234	1429.74	33.2079	0							30.2317	59.7777	26.3394	9.05653	57.5441	5	36.5899	21.6814	59.2553
30233	1429.76	31.4909	0							27.568	92.269	263.179	60.4247	381.554	5	164.999	151.367	91.7383
30182	1428.73	41.9754	0							210.713	65.2097	261.067	118.162	17.6326	5	134.557	100.69	74.8306
30181	1428.73	33.7019	0							11.5886	16.292	15.5238	6.7258	3.93753	5	10.8135	5.40347	49.9694	E. faecalis	FSAAKTYDLEVW	Seryl-tRNA synthetase 2	Q82YY9	329	340
30155	1427.77	31.2685	0							320.645	125.566	119.302	220.505	448.125	5	246.829	139.311	56.4402
30139	1427.75	33.0226	52.7693							249.766	174.157	522.328	179.42	88.519	5	242.838	166.37	68.5107
30102	1426.75	32.8188	0							236.641	29.7307	95.6596	150.371	102.084	5	122.897	76.7259	62.4309
30087	1425.78	31.5614	0							19.0387	119.39	26.5071	223.832	49.3784	5	87.6293	85.825	97.941
30081	1425.76	32.899	0							54.3317	127.59	102.145	123.282	90.7383	5	99.6174	29.4894	29.6026
30030	1424.78	41.3673	0							5247.86	4145.75	5684.48	4519.67	3936.42	5	4706.83	740.252	15.7272
30024	1424.76	31.3001	0							497.757	80.8647	97.4848	112.176	119.943	5	181.645	177.341	97.6303	E. coli	TDGEmGKmVVTIL	R46 site-specific recombinase	P13606	99	111
30022	1424.76	32.9905	53.6383							36.87	42.5526	170.63	351.94	109.573	5	142.313	129.313	90.8652
29972	1422.73	33.2828	0							76.2813	182.709	41.4247	119.476	22.2079	5	88.4199	64.4106	72.8463
29949	1421.73	42.485	0							9.19073	5.83513	17.5149	22.6688	6.08327	5	12.2586	7.49681	61.1557	E. coli	FSVVWVSQEITQ	Beta-lactamase OXA-1	P13661	117	128
29947	1421.74	33.3504	63.329							20.4787	53.0474	48.7627	51.3142	119.949	5	58.7103	36.7338	62.568
29927	1420.87	40.6899	559.367							2069.15	357.657	1321.48	669.063	1177.42	5	1118.95	657.512	58.7613
29820	1418.75	30.7736	85.3843							28.8596	73.809	118.806	3.94327	19.4882	5	48.9813	46.8912	95.7328
29813	1418.74	33.3784	0							43.5526	287.662	64.801	99.1939	25.0118	5	104.044	106.283	102.152	E. coli	EKALNFGEAEQAL	Aerobactin siderophore biosynthesis protein iucA	Q47316	131	143
29773	1417.74	33.6325	0							61.9437	48.351	61.8387	44.5135	45.463	5	52.422	8.759	16.7086
29732	1416.76	31.3903	177.121							24.3845	112.653	16.3342	136.723	113.847	5	80.7883	56.0638	69.396
29705	1416.73	32.9784	0							121.658	72.6658	68.7742	167.311	58.3432	5	97.7503	45.913	46.9696	E. faecalis	VSTPADFRMLAPI	Tetracycline resistance protein tetM from transposon Tn916	P21598	510	522
29703	1416.72	41.7605	78.3313							117.528	236.931	380.66	105.38	262.31	5	220.562	113.496	51.4576
29667	1415.75	32.6586	0							350.757	137.647	75.3046	334.141	74.2573	5	194.421	137.672	70.811
29625	1414.71	41.6356	0							107.372	55.157	103.07	163.727	46.4395	5	95.1531	47.1355	49.5365
29552	1412.75	32.7676	0							638.127	327.418	96.9517	1616.47	347.202	5	605.233	597.031	98.6448	E. coli	HAPFFAAAALNGLN	Tetracycline resistance protein, class A	P02982	160	173
29431	1408.76	31.7761	740.783	Yeast	KSDTDTTAAAQTSL	Epsin-5	Q03769	362	375	2158.52	1129.83	1586.63	522.542	762.542	5	1232.01	655.432	53.2001
29430	1408.74	33.0012	79.6077	Yeast	QKFESADPDILm	Protein PET111, mitochondrial	P08468	105	116	89.0079	280.589	224.726	467.366	76.1519	5	227.568	160.037	70.3251
29372	1406.77	41.3579	126.242							3418.61	3042.49	3187.49	2771.34	2837.02	5	3051.39	263.551	8.63707
29292	1404.74	33.0787	58.454							86.9369	26.7817	83.8407	60.56	163.947	5	84.4132	50.5535	59.8882
29178	1402.74	33.596	0							31.1611	21.3519	13.9221	17.1332	42.0726	5	25.1282	11.4811	45.6902
29176	1402.76	31.6409	0							1288.04	1304.23	1076.69	1125.5	686.658	5	1096.22	249.52	22.7618	E. faecalis	QIDDALETGNKEA	UPF0302 protein EF_1554	Q834S9	153	165
29175	1402.75	40.8019	0							156.822	258.115	468.535	481.804	575.852	5	388.226	173.844	44.7791
29165	1402.69	42.1661	0							41.1897	45.239	109.383	43.459	43.3409	5	56.5223	29.5847	52.3417
29148	1401.76	31.5301	323.719							151.836	140.737	116.04	55.5943	92.691	5	111.38	38.6703	34.7194
29018	1398.74	40.897	0							152.017	97.629	73.2793	37.7573	437.21	5	159.578	160.672	100.685
29017	1398.74	30.9008	0							93.657	17.9517	22.7387	71.1623	152.971	5	71.6961	55.618	77.5746	E. coli	VMPGINIDWAFH	Type-1 restriction enzyme EcoprrI specificity protein	P17222	307	318
29001	1398.7	41.6654	0							88.3163	135.072	142.867	171.447	8.20383	5	109.181	63.8631	58.4926
28979	1397.77	32.8695	0							1237.95	658.317	611.437	185.467	555.168	5	649.668	378.162	58.2085
28861	1394.76	30.9445	0							427.864	134.893	400.853	507.157	918.474	5	477.848	283.309	59.2884	E. coli	ITLTASLKmTSIT	Putative uncharacterized protein ORFJ in retron EC67	P21324	75	87
28820	1392.75	31.5025	232.984							599.186	857.111	751.94	426.434	158.838	5	558.702	276.322	49.4578
28796	1391.75	40.8876	0							149.732	26.5247	56.1641	12.0613	23.2525	5	53.5469	56.1859	104.928
28767	1391.71	41.6362	0							43.9786	37.958	168.08	45.1249	23.7013	5	63.7686	58.9315	92.4146
28709	1390.75	31.1683	0							357.053	265.543	441.879	428.677	481.816	5	394.993	85.2465	21.5817	E. faecalis	NQTKQLAIEIAY	DNA primase	P52308	549	560
28695	1390.73	32.7056	0							351.132	91.6712	566.418	60.9837	199.936	5	254.028	208.308	82.0018
28694	1390.73	41.0836	0							384.481	234.338	109.055	190.944	264.359	5	236.635	101.238	42.7823	E. coli	LAVAASAAVSGSVmAA	F41 fimbrial protein	P11900	8	23
28684	1389.76	31.2837	0							24.8626	31.1511	21.0645	62.7147	21.1382	5	32.1862	17.5531	54.5361
28661	1389.72	32.407	0							313.254	208.062	38.6979	143.598	35.8903	5	147.901	117.741	79.6079
28596	1388.72	32.9355	0							160.506	257.545	43.5453	547.388	113.679	5	224.533	196.513	87.5209
28595	1388.71	41.7039	0							290.781	297.358	383.046	322.283	377.347	5	334.163	43.6813	13.0718
28562	1387.75	31.1829	95.448							65.5566	58.5103	56.8637	33.5207	40.0093	5	50.8921	13.4995	26.5257
28552	1387.73	32.8162	0							231.103	233.588	388.439	139.723	73.2318	5	213.217	118.78	55.7085
28550	1387.71	41.7184	0							24.4373	121.598	90.327	122.035	28.9877	5	77.477	48.1187	62.107	E. coli	GEPLSLITESVFP	6-phosphogluconate dehydrogenase	P37754	274	286
28492	1386.74	31.3555	981.037							121.206	77.1775	233.054	204.636	263.38	5	179.891	78.1074	43.4193
28483	1386.73	40.8713	0							541.426	461.092	269.317	536.204	752.939	5	512.196	173.918	33.9554
28481	1386.73	32.9332	0							74.3654	81.9729	23.7349	39.9044	42.3826	5	52.472	24.6738	47.0228
28435	1385.73	33.1758	0							52.029	45.4727	106.532	72.1832	76.5185	5	70.547	24.0046	34.0263
28427	1385.73	32.0234	0							186.027	388.003	338.064	335.427	253.626	5	300.23	79.9822	26.6404
28397	1384.75	31.7043	0							248.723	48.1261	55.645	113.703	150.491	5	123.338	81.8393	66.3538
28385	1384.74	32.7634	781.07							90.8293	313.972	160.777	319.973	59.4883	5	189.008	122.453	64.7873
28354	1383.75	32.3225	0							563.737	43.1294	266.876	28.4235	456.71	5	271.775	240.294	88.4166
28317	1382.73	40.75	0							281.546	150.999	108.655	27.7181	78.462	5	129.476	96.15	74.2608
28295	1382.74	30.8181	0							48.0024	72.9626	143.39	128.138	167.386	5	111.976	49.8322	44.5026
28285	1382.72	33.2201	87.6407							118.649	39.5182	150.287	248.951	186.848	5	148.851	77.9931	52.3969
28231	1380.78	31.2125	1630.63							289.531	315.336	331.519	522.553	1207.99	5	533.385	388.254	72.7906
28187	1380.75	31.2967	0							1105.93	629.769	1010.4	304.358	1060.55	5	822.203	345.661	42.0408
28155	1379.74	32.8332	33.828							153.245	68.9136	105.692	264.988	81.4128	5	134.85	79.5734	59.0087
28152	1379.71	41.2953	0							14.2512	16.8741	26.5475	81.7317	44.8318	5	36.8473	27.8117	75.4784	E. coli	NGQmITAPTGDIF	Serine protease eatA	Q84GK0	239	251
28109	1378.75	30.6988	0							205.992	102.995	302.796	236.985	253.471	5	220.448	74.4131	33.7554
28102	1378.72	41.2875	0							82.6017	19.46	119.712	82.738	43.9543	5	69.6932	38.809	55.6854
28088	1378.66	42.2016	0							236.999	150.652	107.568	182.314	135.002	5	162.507	49.6402	30.5465
28065	1377.75	31.1702	0							38.974	172.933	23.7606	102.827	58.1707	5	79.3332	60.1623	75.8349
28064	1377.75	31.9935	0							284.589	85.5939	92.1857	540.435	209.486	5	242.458	186.307	76.8408
28006	1376.73	40.578	62.5267							34.426	128.881	450.472	280.381	356.619	5	250.156	168.539	67.3736
27999	1376.73	32.5372	227.558	Bos taurus	EPVLGPVRGPFPI	Beta-casein	P02666	210	222	76.5867	389.224	469.084	124.319	214.927	5	254.828	169.088	66.3536
27989	1376.69	41.9609	0							30.4817	19.2214	20.6575	206.576	98.8667	5	75.1606	80.5107	107.118
27977	1375.74	32.7478	0							355.963	201.952	118.527	176.442	54.5717	5	181.491	112.869	62.1899
27945	1374.75	31.5365	1204.33							2411.46	583.343	3055.07	4943.88	5055.87	5	3209.93	1869.13	58.2296
27936	1374.7	33.532	0							24.5341	98.5757	11.1242	45.8448	11.4409	5	38.3039	36.536	95.3845
27869	1372.74	40.9059	0							13816.3	11766.2	14174.9	10402.3	11503.7	5	12332.7	1606.97	13.0302	E. faecalis	QLVTITEEVITAG	UPF0340 protein EF_1967	Q833I5	11	23
27821	1370.73	32.6341	0							183.716	313.253	475.806	300.74	37.2598	5	262.155	163.154	62.2357
27727	1367.75	31.2046	168.694							3287.45	1877.75	2865.24	3091.06	3691.12	5	2962.52	678.077	22.8885
27721	1367.71	41.9486	0							115.592	112.752	122.706	141.362	59.7053	5	110.423	30.4652	27.5894
27675	1366.72	40.8532	40.8773							106.052	74.9009	71.8416	84.9337	23.7416	5	72.2939	30.2642	41.8627
27667	1366.71	41.8626	0							202.971	56.0057	351.029	168.154	233.149	5	202.262	106.818	52.8117
27556	1364.74	30.7755	845.31							261.342	215.26	156.319	164.392	177.366	5	194.936	43.4617	22.2954
27548	1364.72	32.8742	0							63.3118	80.2907	12.2042	104.25	32.808	5	58.5729	36.7232	62.6966
27501	1362.77	40.513	0							93.4447	154.42	29.551	58.2513	157.892	5	98.7119	57.1266	57.872
27480	1362.72	41.0881	0							83.7185	115.495	14.3008	310.893	145.163	5	133.914	110.243	82.3239
27428	1361.72	41.2415	0							147.322	33.669	150.542	78.4291	91.2891	5	100.25	49.3318	49.2087
27388	1360.74	31.6821	644.13							2688.63	1289.33	2223.09	2934.89	2092.74	5	2245.73	634.376	28.248
27386	1360.71	41.5699	0							10.0763	24.7972	60.5105	25.9442	19.0314	5	28.0719	19.1904	68.3616
27280	1357.73	31.8929	0							420.711	451.94	201.496	353.647	695.503	5	424.659	179.556	42.2822
27251	1356.74	40.2011	0							43.55	25.4868	51.2793	36.5817	31.2407	5	37.6277	10.1332	26.9303
27247	1356.73	30.7038	947.085							126.113	429.018	24.9094	483.076	70.9794	5	226.819	213.159	93.9776
27191	1355.72	32.5443	0							606.625	80.132	130.888	34.5857	26.5441	5	175.755	244.437	139.078
27190	1355.73	41.0765	0							416.257	439.374	950.032	112.644	434.591	5	470.58	301.336	64.035
27173	1354.75	32.1364	1476.73	Yeast	QSTPSQEVQRVP	Putative oligopeptide transporter YGL114W	P53134	3	14	1951.81	928.525	666.103	744.033	167.92	5	891.678	656.077	73.5777
27129	1354.71	41.1257	480.564							991.833	563.863	113.194	622.231	902.338	5	638.692	345.05	54.0244
27126	1354.7	32.838	0							12.1148	145.684	136.41	141.864	8.44167	5	88.9027	71.8613	80.8315
27089	1353.72	30.8814	76.4577	Yeast	IGGIGTVPVGRVET	Elongation factor 1-alpha	P02994	254	267	78.039	170.085	46.8077	14.4176	257.866	5	113.443	99.4562	87.6706
27066	1352.74	32.3748	250.251							17.3525	116.221	118.735	21.0466	31.1498	5	60.901	51.9016	85.2228
27039	1352.73	31.1477	0							129.403	168.894	180.662	469.059	267.922	5	243.188	136.02	55.932
27023	1352.7	33.1877	0							15.4194	8.99563	6.33073	72.7923	10.9957	5	22.9067	28.0837	122.6
26997	1351.72	40.9349	0							157.782	8.1587	142.779	86.6838	98.3743	5	98.7555	58.6853	59.4248
26981	1351.69	41.3519	0							6.644	28.2256	26.1626	59.9737	57.2329	5	35.6478	22.605	63.4121
26950	1350.72	32.3308	57.7553							16.7073	629.165	632.339	798.107	6.0124	5	416.466	376.089	90.3048
26900	1349.71	40.7704	0							297.072	189.921	139.332	253.284	118.13	5	199.548	75.409	37.79
26868	1348.74	31.6676	43.21							817.297	540.999	1850.81	672.923	1846.02	5	1145.61	648.972	56.6486
26787	1346.72	32.4448	907.697							142.77	31.3946	11.9451	198.175	87.2077	5	94.2985	77.3452	82.0216
26763	1346.68	41.7745	0							202.324	105.672	76.937	84.7025	204.338	5	134.795	63.4454	47.0682
26674	1344.73	30.076	0							129.424	49.9193	162.202	150.966	125.767	5	123.656	43.8932	35.4963
26666	1344.74	31.407	910.89							814.713	757.177	332.817	927.425	746.595	5	715.746	225.779	31.5446
26603	1342.72	32.1798	93.5393							176.201	213.918	289.446	383.469	283.743	5	269.355	79.6613	29.5748
26518	1341.72	32.3405	47.871							266.136	456.006	633.672	257.233	45.6183	5	331.733	222.669	67.1229
26512	1341.71	41.2603	0							572.795	23.1846	763.416	621.325	428.482	5	481.84	282.942	58.7212
26467	1340.72	30.5791	0							121.581	22.2768	124.558	342.114	10.2041	5	124.147	133.113	107.223
26466	1340.72	32.1896	79.3863							392.646	8.48363	103.826	254.248	88.3493	5	169.511	153.135	90.3395
26464	1340.71	40.3211	0							137.992	52.3747	175.074	16.4082	33.8023	5	83.1302	69.4522	83.5462
26437	1339.73	30.9086	225.39							43.2775	32.6553	32.4552	22.0756	171.478	5	60.3883	62.5518	103.583
26385	1338.72	32.0233	0							29.6208	298.217	234.064	401.083	290.822	5	250.761	137.509	54.8368
26383	1338.72	30.9684	1200.27							165.999	347.224	321.611	86.8613	196.759	5	223.691	109.116	48.7796
26341	1337.72	32.0888	179.187							503.672	67.3646	223.9	340.092	374.094	5	301.824	164.676	54.5603
26269	1336.71	30.3505	133.499							212.106	264.075	41.821	180.894	122.808	5	164.341	85.4965	52.0238
26265	1336.71	32.0849	0							268.365	289	244.337	433.305	101.608	5	267.323	118.333	44.2658
26264	1336.69	40.6061	1250.02							2819.31	2145.31	2303.37	2376.21	2588.63	5	2446.57	262.36	10.7236
26204	1335.7	32.6885	0							12.2142	139.752	43.846	251.77	107.153	5	110.947	93.4425	84.2226
26203	1335.72	30.772	183.912							69.5623	82.5003	145.208	277.293	297.422	5	174.397	107.25	61.4975
26155	1334.71	31.87	0							38.421	337.523	794.544	310.607	141.57	5	324.533	290.09	89.3869
26141	1333.74	40.0702	0							69.9697	28.3964	57.1271	22.9371	104.296	5	56.5453	33.1005	58.538
26113	1333.68	41.2005	0							5.4262	86.9343	70.8978	65.7483	15.8205	5	48.9654	36.0506	73.6246
26095	1332.74	31.61	0							42.019	62.5588	188.809	181.63	1642.42	5	423.488	684.683	161.677
26048	1332.7	32.7205	0							134.396	138.12	245.759	183.488	232.741	5	186.901	51.7531	27.6902
25997	1331.7	32.765	0							97.0107	112.664	69.9713	131.456	64.6382	5	95.148	28.2544	29.6952
25992	1331.69	41.1178	0							14.2511	32.4635	79.5608	167.741	207.55	5	100.313	84.3907	84.1271
25941	1330.73	40.1467	0							122.128	69.8984	162.373	259.405	181.057	5	158.972	70.4943	44.3438
25932	1330.72	31.8644	0							234.81	446.031	24.4658	560.126	379.813	5	329.049	206.948	62.8928
25904	1329.73	31.4056	0							76.3667	36.5077	268.126	57.5918	68.48	5	101.414	94.3905	93.0739
25893	1329.73	31.0213	599.4							24.8042	115.116	57.0994	89.4145	88.967	5	75.0801	34.8287	46.3886
25811	1328.72	30.7137	142.539							78.5058	136.403	110.755	339.492	693.977	5	271.827	257.122	94.5903
25808	1328.71	32.2176	0							230.375	273.058	34.1217	452.98	122.497	5	222.606	159.08	71.4626
25799	1328.71	40.4062	0							266.212	534.308	312.129	111.076	163.466	5	277.438	164.299	59.2202
25798	1328.7	40.9883	0							245.593	136.501	481.352	625.492	833.548	5	464.497	281.914	60.6924
25762	1327.71	32.3246	475.813	Yeast	QQPPGNASNFLR	Protein SOK1	P40317	223	234	322.528	270.217	109.399	416.23	65.4718	5	236.769	146.838	62.0173
25737	1326.71	41.0023	0							79.7793	32.3806	28.2576	82.5211	17.7884	5	48.1454	30.6105	63.5792
25734	1326.7	32.8665	0							83.674	16.9016	37.2817	28.4803	48.5375	5	42.975	25.5425	59.4357
25665	1325.71	40.7746	115.852							235.066	217.226	278.171	361.427	256.843	5	269.747	56.1336	20.8098
25604	1324.69	31.0677	466.743							1363.71	1097.93	2331.74	540.413	1798.61	5	1426.48	680.989	47.739	E. coli	TEAAEAQLLWGH	Copper resistance protein B	Q47453	138	149
25518	1322.71	30.4181	0							312.063	177.71	150.123	139.232	207.85	5	197.396	69.3959	35.1557
25476	1321.7	31.385	0							210.982	184.096	221.289	450.675	199.089	5	253.226	111.243	43.9304	E. faecalis	KDNTGMVLNFAL	Undecaprenyl pyrophosphate synthase	Q831K9	141	152
25430	1319.83	39.9898	557.487	Bos taurus	PVVVPPFLQPEV	Beta-casein	P02666	96	107	1258.66	393.547	637.013	584.617	497.66	5	674.299	339.461	50.3427
25415	1319.78	40.069	0							560.453	1049.74	1690.3	1025.56	1173.88	5	1099.99	404.069	36.734
25363	1318.7	31.3127	0							1070.61	611.921	1756.33	1640.65	2081.11	5	1432.12	585.92	40.9126
25355	1318.71	30.5465	905.657							51.3497	57.4467	113.928	82.8474	912.042	5	243.523	374.528	153.796
25301	1316.7	40.4495	0							587.793	642.947	681.142	1178.36	749.447	5	767.937	236.851	30.8425
25204	1314.71	30.5734	206.147							168.159	378.233	335.999	282.637	220.175	5	277.041	84.9064	30.6476
25198	1314.69	32.5243	0							19.3111	40.0003	9.2354	377.873	42.5171	5	97.7874	157.196	160.753	E. faecalis	TKGLVGLSNEQVA	Triosephosphate isomerase	Q833J0	148	160
25145	1312.71	30.3572	0							176.249	16.198	71.7097	69.5389	115.268	5	89.7927	59.7434	66.5348	E. coli	QAQQGPAMTPRE	DNA primase traC	P27190	1032	1043
25107	1311.72	31.6368	256.134							433.434	394.781	2018.72	451.626	469.544	5	753.621	707.754	93.9138
25094	1310.72	30.9192	0							396.51	851.445	114.795	416.975	783.341	5	512.613	303.721	59.2496	E. coli	DARIAALAATLPE	Protein klcB	P52605	108	120
25031	1308.71	30.7207	29.9843							22.1702	14.6448	135.728	524.791	250.199	5	189.507	210.695	111.181
24981	1307.7	31.8472	379.423							74.4254	168.818	104.682	425.573	690.148	5	292.729	261.707	89.4023
24960	1306.69	32.5213	0							39.2417	197.674	22.3068	155.239	84.626	5	99.8174	75.0923	75.2297
24876	1303.72	31.1559	0							3268.31	2239.99	3524.2	1077.93	4046.82	5	2831.45	1180.31	41.6857
24835	1301.71	41.4201	0							195.602	59.5307	20.4016	129.173	44.3258	5	89.8065	71.6668	79.8013	E. coli	QFVAGGIGAAAGGVAG	Colicin-V	P22522	31	46
24669	1297.68	32.6911	0							59.784	169.396	86.7008	334.564	99.2237	5	149.934	110.865	73.9426
24665	1297.67	40.4637	0							46.8383	15.1211	65.903	126.252	165.217	5	83.8661	60.8976	72.6128
24642	1296.72	23.3131	0							307.201	427.37	66.4424	695.648	926.226	5	484.578	335.103	69.1536	E. coli	QPKTSRHLAmL	Arsenical resistance operon repressor	P52144	44	54
24600	1295.69	31.5632	312.484							257.929	83.4808	160.239	355.131	119.303	5	195.217	110.653	56.6823
24570	1294.69	30.6752	361.713	Yeast	mAPESITGSTTKG	MAP kinase kinase kinase SSK2	P53599	1464	1476	218.338	309.062	112.388	114.852	549.536	5	260.835	180.85	69.3351
24500	1292.69	29.9804	0							13.8358	62.6943	33.9046	63.9005	76.5592	5	50.1789	25.6248	51.0669
24410	1290.69	31.6213	0							1540.03	182.75	301.652	320.144	699.192	5	608.754	555.551	91.2603
24408	1290.7	30.6747	652.417							1288.1	962.346	1236.49	1416.55	1142.53	5	1209.2	169.813	14.0434
24368	1289.67	40.8215	0							16.2253	55.647	51.8191	24.112	9.44027	5	31.4487	21.0384	66.8975
24343	1288.68	40.2771	0							59.6923	202.91	181.943	255.622	101.337	5	160.301	79.0077	49.2871
24281	1286.71	30.2318	346.891	Yeast	TGVLTFHFAPTP	Manganese resistance protein MNR2	P35724	677	688	265.586	336.996	510.311	513.945	1321.3	5	589.628	423.14	71.7639
24199	1284.69	31.9088	0							518.394	1126.81	630.482	344.33	530.717	5	630.147	296.117	46.9917
24189	1284.65	41.1948	166.06							340.637	199.768	193.386	136.802	44.891	5	183.097	107.757	58.8527
24144	1282.68	40.1407	0							29.9842	129.093	73.636	67.4746	14.3988	5	62.9173	44.5912	70.8727
24143	1282.7	31.5228	0							2370.38	1065.65	1376.51	1117.32	1033.17	5	1392.61	563.07	40.4328
24092	1281.7	22.9327	0							123.702	93.2547	36.9157	204.435	372.488	5	166.159	130.248	78.3876
24088	1281.68	40.7859	0							16.5745	47.1265	18.5458	19.9479	20.2366	5	24.4863	12.7389	52.0248	E. faecalis	WPLSmPPQLPT	Glutathione biosynthesis bifunctional protein gshAB	Q82ZG8	98	108
24060	1280.71	40.2194	0							174.783	84.7384	136.724	125.88	354.791	5	175.383	105.296	60.0378	E. faecalis	ADGQTVTGGSILY	50S ribosomal protein L27	Q836X4	35	47
24048	1280.71	24.823	0							459.511	271.697	282.32	375.09	391.126	5	355.949	78.8171	22.1428
23833	1276.69	32.0584	0							171.51	334.841	188.586	98.2167	53.049	5	169.24	107.643	63.6033	E. faecalis	RPEHAQQLADL	Ribosomal RNA large subunit methyltransferase N	Q833B6	271	281
23794	1275.69	31.4087	0							151.045	122.059	52.89	564.03	295.514	5	237.108	203.02	85.6235
23781	1275.69	30.625	0							30.6015	198.066	21.4593	237.792	151.064	5	127.797	97.8936	76.6011
23779	1275.68	32.417	0							223.688	8.43497	58.0471	116.151	23.173	5	85.8987	87.4812	101.842
23721	1274.68	30.5598	0							2028.75	490.057	863.703	416.76	1893.46	5	1138.55	771.268	67.7414
23685	1272.7	31.4883	0							250.797	26.0191	20.6565	145.932	84.1302	5	105.507	95.8102	90.8093
23666	1272.67	32.1339	0							22.2455	71.1169	18.276	130.366	48.1619	5	58.0332	45.722	78.786
23608	1271.69	31.1933	0							26.4101	231.655	301.245	341.163	148.002	5	209.695	126.043	60.1076
23557	1270.7	31.059	1001.44							222.481	191.089	299.112	295.437	254.22	5	252.468	46.6146	18.4636
23543	1270.68	31.9481	0							87.4787	226.732	57.081	193.854	298.307	5	172.691	99.7178	57.7436
23542	1270.67	40.4947	0							222.58	655.399	455.107	492.505	17.9123	5	368.7	249.696	67.7234
23443	1268.69	30.2732	68.006	Yeast	VTLDTEPERLP	Cytochrome c lysine N-methyltransferase 1	P38818	524	534	298.449	543.071	254.427	85.3186	129.693	5	262.192	179.658	68.5216
23438	1268.68	31.6165	57.2267	Yeast	KSEFGAAPPPPAT	Polyadenylation factor subunit 2	P42841	415	427	183.091	84.9333	523.432	203.51	50.4283	5	209.079	187.154	89.5135
23428	1268.64	40.9012	0							71.2363	164.79	166.287	126.744	38.3173	5	113.475	57.0771	50.2993	E. coli	LIESNPVLANAE	Protein incC	P07673	191	202
23415	1267.69	30.8011	49.281	Yeast	VIQVDEPALRE	5-methyltetrahydropteroyltriglutamate--homocysteine methyltransferase	P05694	608	618	76.8167	153.357	30.5387	161.349	295.603	5	143.533	100.943	70.3275
23354	1266.72	22.9619	0							785.202	605.371	830.091	1105.87	1497.7	5	964.846	347.661	36.0328
23338	1266.69	31.5724	64.4723							363.283	608.734	324.399	759.856	519.918	5	515.238	178.963	34.7341
23291	1265.69	30.8402	0							519.611	53.7021	319.367	109.179	240.725	5	248.517	184.351	74.1803	E. faecalis	QmTQLFLNKQ	Exodeoxyribonuclease 7 large subunit	Q836W6	371	380
23265	1264.7	30.3035	1911.73							135.723	20.5187	37.303	169.901	140.788	5	100.847	67.2133	66.649
23213	1263.73	40.182	200.244							3876.96	3208.69	3882.6	5860.62	6039.17	5	4573.61	1287.45	28.1495
23157	1262.68	32.917	0							17.0089	43.4826	61.8975	186.577	5.27323	5	62.8478	72.6307	115.566
23148	1262.68	30.722	0							768.353	1331.66	1117.84	1303.51	1496.89	5	1203.65	278.025	23.0985
23130	1261.67	32.062	0							11.3994	35.7229	484.122	70.4258	12.2878	5	122.792	203.41	165.655
23096	1260.69	40.0546	0							48.2963	59.9493	252.797	369.322	37.1607	5	153.505	149.828	97.6045
23075	1259.71	32.489	0							191.541	208.937	249.759	8.53277	18.2988	5	135.414	113.408	83.7493
23040	1259.66	40.8324	0							29.1324	26.319	135.684	22.1413	19.5131	5	46.5579	49.9607	107.309
22991	1256.71	31.0502	902.207	Yeast	QPKGFGYVQFS	Nuclear localization sequence-binding protein	P27476	306	316	3996.57	3319.62	3870.9	4285.94	4111.5	5	3916.9	367.173	9.37406
22919	1254.66	29.5602	0							87.2437	62.2297	9.31203	69.1352	26.0827	5	50.8007	32.1215	63.2304	E. coli	QQGIQLIQKTV	Alpha-hemolysin translocation ATP-binding protein hlyB	P10089	378	388
22836	1252.63	40.8829	0							160.515	453.955	76.75	228.603	187.793	5	221.523	141.327	63.7981
22754	1251.67	31.5911	0							128.28	187.474	212.646	377.966	378.099	5	256.893	114.747	44.6673
22650	1248.67	40.1317	0							655.312	630.018	763.339	904.132	1530.51	5	896.661	370.452	41.3146	E. faecalis	DLGVVVmSMVSP	Putative ribosome biogenesis GTPase RsgA	Q82ZE1	77	88
22594	1247.7	30.9081	0							1056.53	710.942	301.023	1317.57	1387.01	5	954.616	451.567	47.3035	E. faecalis	PKLIAGEITPIP	Methionyl-tRNA formyltransferase	Q82ZD8	182	193
22533	1245.65	40.42	0							37.6225	43.3279	49.6759	50.5107	12.3143	5	38.6902	15.6425	40.43
22467	1244.68	29.8576	789.543	Yeast	ITEQHLYGTAL	Protein YIG1	Q08956	391	401	1712.61	2053.03	2209.53	2011	2307.2	5	2058.68	227.26	11.0391
22427	1243.67	31.5165	0							330.982	83.5013	166.918	23.0144	36.897	5	128.263	126.509	98.6325	E. faecalis	TEEELVAGIRQ	Elongation factor G	Q839G9	236	246
22326	1240.66	40.2937	313.759	Yeast	LSAGFGIGEFML	Putative uncharacterized protein YGR079W	P53249	359	370	317.037	342.468	103.031	204.55	509.063	5	295.23	152.966	51.8127
22316	1240.62	41.4295	0							11.2331	8.19283	88.7157	85.0207	97.5807	5	58.1486	44.4634	76.4652
22285	1238.7	30.6606	10087.4	Yeast	TIIEGPSADLHS	Cys-Gly metallodipeptidase DUG1	P43616	223	234	3469.19	1271.87	3328.94	696.853	2245.09	5	2202.39	1225.59	55.648
22231	1236.72	39.6409	0							715.771	466.144	371.848	452.078	300.266	5	461.221	157.16	34.0748
22177	1236.68	29.9044	0							300.143	305.194	210.554	316.15	305.367	5	287.482	43.3985	15.0961
22166	1236.66	40.2048	0							440.7	360.03	232.757	531.612	1139.37	5	540.894	352.122	65.1	E. faecalis	mQVQLVVYLE	HPr kinase/phosphorylase	O07664	226	235
22152	1236.64	32.5739	0							80.0632	132.827	69.7636	46.3982	4.49117	5	66.7085	47.018	70.4828
22143	1236.61	41.3716	144.141							97.4024	180.201	123.922	65.5645	48.7592	5	103.17	51.8952	50.3007
22103	1235.65	32.3116	0							61.6407	67.6954	44.5386	86.2513	129.864	5	77.998	32.6016	41.798
21985	1232.69	30.8549	0							1039.95	778.444	482.096	112.14	355.989	5	553.725	362.679	65.4981
21970	1232.69	29.7469	348.44	Yeast	LHFLASSGDSIS	Mitochondrial inner membrane i-AAA protease supercomplex subunit MGR1	P25573	321	332	271.344	227.158	448.415	550.352	498.206	5	399.095	142.318	35.6601
21962	1232.65	40.3007	0							104.631	10.1292	169.55	38.1433	302.088	5	124.908	116.725	93.4487
21956	1232.66	32.0136	0							160.013	108.06	298.324	225.309	139.639	5	186.269	75.929	40.7631
21946	1232.62	40.6912	0							11.888	75.0707	197.431	356.388	57.1712	5	139.59	139.293	99.7875	E. coli	INGIAEQLGmAT	Colicin V secretion/processing ATP-binding protein cvaB	P22520	69	80
21888	1230.69	29.9909	0							304.137	232.254	330.381	39.3123	376.15	5	256.447	132.101	51.5119	E. faecalis	VIDSAKGIEAQT	Peptide chain release factor 3	Q837X4	111	122
21873	1230.66	40.1389	76.755	Yeast	PSISGVVNQSmP	Uncharacterized protein YPR063C	Q12160	29	40	46.5133	517.265	480.584	16.1572	301.722	5	272.448	234.97	86.244
21871	1230.66	31.6873	162.762							86.832	189.374	69.0609	130.57	99.4422	5	115.056	47.2222	41.0429
21864	1230.62	41.0292	0							239.804	174.581	19.3694	190.738	35.5932	5	132.017	98.5708	74.6653
21841	1229.68	30.2214	0							522.819	340.63	516.889	229.928	247.363	5	371.526	141.811	38.1698	E. coli	GADISLSKQQAL	Serine protease espP	O32591	175	186
21800	1228.68	39.5457	192.139							130.853	126.416	178.925	100.93	265.388	5	160.503	65.0582	40.5341
21760	1228.66	31.3936	0							69.2003	214.571	6.43373	69.9967	224.655	5	116.971	97.2481	83.1383
21755	1228.65	40.0387	306.068							12.4416	53.155	110.463	32.6367	62.7775	5	54.2947	36.9081	67.9773
21739	1227.68	30.8036	801.05							401.409	251.972	450.359	163.425	103.054	5	274.044	149.39	54.5134
21703	1227.65	31.4831	21.0553							84.7358	77.8563	211.994	49.2618	181.818	5	121.133	71.2417	58.8127
21666	1226.68	30.0425	81.4103	Yeast	KIQTNAVNVLQ	37S ribosomal protein S25, mitochondrial	P40496	2	12	124.322	135.436	25.3913	318.686	209.021	5	162.571	109.026	67.0637
21604	1224.67	31.84	0							5.4058	11.5706	43.7397	8.77543	43.6693	5	22.6322	19.3598	85.5409
21590	1224.67	30.6386	0							24.2241	133.088	76.8513	96.6757	21.0046	5	70.3686	48.0465	68.2783	E. coli	KNEYSSVTNAL	Colicin-5	Q47500	270	280
21573	1224.62	40.6445	0							44.9692	87.2938	48.8503	75.3705	83.6458	5	68.0259	19.8021	29.1096	E. faecalis	DLVAILNELEP	Holliday junction ATP-dependent DNA helicase ruvB	Q839T5	96	106
21556	1223.65	31.3628	0							58.459	51.907	27.2899	7.9744	8.05083	5	30.7362	23.7769	77.3578	E. faecalis	QPNKDALPTGAL	S-ribosylhomocysteine lyase	Q836D3	41	52
21520	1222.72	39.5101	0							381.437	734.187	613.38	636.611	1145.28	5	702.178	279.472	39.8008
21432	1221.65	31.3522	0							98.5809	105.11	76.5137	253.896	8.74887	5	108.57	89.7541	82.6694
21388	1220.67	30.1531	1320.42	Yeast	QANDVKFSDVV	Homoserine dehydrogenase	P31116	188	198	2139.04	2174.75	2030.14	1243.08	1197.55	5	1756.91	492.994	28.0602
21377	1220.65	31.7709	0							74.535	5.83003	109.984	151.666	133.393	5	95.0816	57.6186	60.5991	E. faecalis	DLEEIKAFQE	Glycerol kinase	O34154	456	465
21314	1217.66	30.687	793.313							302.215	15.7449	262.177	171.067	22.1701	5	154.675	132.714	85.8022
21304	1217.64	31.8451	0							55.1491	5.76577	106.61	169.009	11.3628	5	69.5793	68.7878	98.8624
21254	1216.67	30.3134	276.614	Yeast	GISNEGQNASIK	Fructose-bisphosphate aldolase	P14540	74	85	1457.15	1528.65	1182.45	1993.54	2228.15	5	1677.99	423.935	25.2645
21245	1216.64	31.9038	0							12.6399	129.636	81.9507	24.8442	135.44	5	76.9022	57.168	74.3386
21113	1212.67	40.198	83.4947							286.197	55.618	272.614	215.369	197.448	5	205.449	91.7102	44.6389
21105	1212.67	29.846	0							378.028	182.847	575.256	464.735	333.621	5	386.897	146.707	37.9187
21079	1212.66	30.6633	938.51	Yeast	TDVPAGDIGVGGR	NADP-specific glutamate dehydrogenase 2	P39708	145	157	1334.49	1030.56	1390.62	1465.49	1118.6	5	1267.95	185.174	14.6042
21070	1212.63	40.3943	0							303.812	388.028	68.564	444.106	219.671	5	284.836	147.814	51.8943
21012	1210.65	39.5821	0							79.7695	74.4017	264.087	127.284	165.187	5	142.146	77.6233	54.6082
20990	1210.62	22.285	0							16.5009	43.8247	324.37	173.385	152.446	5	142.105	122.21	85.9998
20915	1208.68	30.9575	0							153.759	403.716	506.417	127.222	43.3242	5	246.888	197.725	80.0872
20856	1208.67	29.5827	1373.49	Yeast	KVTQmANAMVT	Mitochondrial respiratory chain complexes assembly protein AFG3	P39925	637	647	395.133	381.184	471.389	270.952	371.381	5	378.008	71.6383	18.9515
20817	1208.65	31.0078	0							225.899	190.182	306.502	228.133	173.021	5	224.748	51.3982	22.8693	E. coli	TKSLGGGVYASGL	Serine protease eatA	Q84GK0	1164	1176
20816	1208.62	40.1895	318.462							1030.57	571.016	719.037	413.515	111.108	5	569.05	342.566	60.1996
20797	1208.58	41.0335	111.467							8.9185	104.943	74.7383	229.36	159.518	5	115.495	83.7173	72.4853
20776	1207.64	31.9631	56.4147	Yeast	NTQAGLGLHAVQ	tRNA (cytosine-5-)-methyltransferase NCL1	P38205	277	288	130.399	75.472	264.323	12.7878	88.2223	5	114.241	93.8862	82.1827
20751	1206.68	30.0612	35.5157							392.557	189.104	277.869	1306.1	520.57	5	537.241	447.447	83.286
20735	1206.65	39.8681	0							79.911	68.3603	53.4167	224.669	151.237	5	115.519	71.6554	62.0293
20720	1206.64	31.6954	0							122.815	334.432	27.0146	177.093	311.522	5	194.575	129.198	66.3998	E. faecalis	KWADVDLVVY	V-type ATP synthase alpha chain	Q834X9	247	256	100
20711	1206.61	40.2314	0							21.7756	11.8778	67.6462	112.199	67.7892	5	56.2576	40.4682	71.9338	E. coli	AGQPPAEATAPTP	Protein traH	Q00189	42	54
20687	1205.65	31.2559	157.166							254.652	360.237	563.371	256.499	29.2486	5	292.802	193.642	66.1342
20648	1204.65	28.797	0							105.054	71.6288	297.948	264.327	303.134	5	208.418	111.252	53.3791
20596	1204.63	40.1053	681.466							222.934	60.7961	212.088	207.63	98.5207	5	160.394	75.1046	46.8251
20552	1203.67	30.0964	59.709	Yeast	ITNTGPREDTT	40S ribosomal protein S5	P26783	137	147	369.63	479.462	245.434	715.594	178.978	5	397.82	211.869	53.2575
20535	1203.65	31.4187	0							139.98	127.236	188.199	167.423	502.223	5	225.012	156.771	69.6721
20531	1202.67	30.963	0							15.8559	28.8115	63.6577	12.2964	67.6893	5	37.6621	26.3376	69.9311
20473	1202.64	39.8894	0							489.244	646.029	794.205	1123.37	559.676	5	722.504	251.299	34.7816
20422	1201.64	31.5697	602.685							126.216	93.6834	87.6406	283.836	59.2313	5	130.121	89.1643	68.5239
20383	1200.67	29.8958	0							234.735	506.233	207.518	932.922	486.908	5	473.663	291.58	61.5585	E. faecalis	QGLGIGGGGKTQE	tRNA-specific 2-thiouridylase mnmA	Q820U1	245	257
20362	1200.61	40.2725	490.086	Yeast	QGALDSLLNGDV	Ubiquitin domain-containing protein DSK2	P48510	362	373	75.0661	290.525	481.195	163.366	193.781	5	240.787	154.868	64.3176
20336	1200.57	41.0525	0							209.606	17.505	97.5297	141.97	6.95027	5	94.7123	85.301	90.0633
20308	1199.66	30.6265	49.4837							114.272	170.344	16.2238	188.357	356.691	5	169.177	124.439	73.5552
20295	1199.64	31.6256	0							212.955	61.2663	102.303	47.2777	297.027	5	144.166	107.367	74.4747	E. coli	SPGVIMKPEGSV	Protein traB	P27188	14	25
20288	1199.62	39.3843	2631.52	Yeast	QSGGAPAPPPPPQ	Proline-rich protein LAS17	Q12446	515	527	81.8871	328.597	723.202	656.139	336.377	5	425.24	263.26	61.9085
20286	1199.61	40.0758	0							366.88	22.7408	30.9002	29.403	452.066	5	180.398	211.296	117.128
20243	1198.66	30.9893	0							336.322	308.553	234.119	45.6247	96.5523	5	204.234	128.428	62.8827
20223	1198.62	32.3518	0							48.544	109.46	60.6831	292.634	159.308	5	134.126	98.8502	73.6996
20175	1197.66	30.3096	1037.42							142.352	145.319	180.291	181.341	150.85	5	160.03	19.2216	12.0112
20169	1197.65	31.5011	0							51.5188	221.475	28.1716	243.083	75.914	5	124.032	100.537	81.0572
20139	1196.67	29.8208	354.477							77.2814	256.866	92.6401	161.328	69.532	5	131.529	78.8924	59.9808
20025	1194.62	31.9012	0							102.904	12.6861	21.2944	130.214	68.051	5	67.0297	50.8064	75.7967	E. coli	TTNARELYDL	Protein traD	P27192	103	112
20020	1194.6	40.8476	0							21.7332	12.9013	130.824	39.9077	41.4967	5	49.3725	47.1169	95.4314
19984	1193.64	31.2137	784.071							211.258	138.868	173.232	531.716	31.4031	5	217.296	188.112	86.5699
19908	1192.68	23.902	0							476.992	428.064	459.099	1104.43	642.724	5	622.263	282.112	45.3364
19905	1192.66	29.5486	0							157.321	761.054	1156.27	1784.05	1774.76	5	1126.69	693.965	61.5933
19903	1192.66	30.9875	0							787.487	340.103	6.5243	28.9419	173.853	5	267.382	319.94	119.656	E. coli	FRGMAVGAAGGVT	Microcin-24	Q46971	47	59
19876	1191.7	39.5839	0							53.5132	56.956	114.316	31.9464	190.146	5	89.3754	64.0544	71.669
19832	1190.66	28.8378	0							30.864	19.2157	22.4779	67.9664	47.1058	5	37.526	20.1524	53.7027
19821	1190.63	40.238	0							106.376	23.0526	72.4169	39.4747	64.9975	5	61.2635	32.048	52.3118
19735	1188.66	39.7261	948.18							146.398	156.778	71.4928	208.193	258.231	5	168.219	70.1126	41.6795
19669	1188.64	30.4314	1366.18							1245.25	1650.14	1496.42	1371.17	1459.03	5	1444.4	150.227	10.4006
19664	1188.62	22.1991	0							194.676	108.027	213.381	544.013	544.64	5	320.948	207.754	64.7314
19663	1188.62	40.3816	205.983							120.155	89.625	54.8047	126.317	155.895	5	109.359	38.5205	35.2238
19576	1186.66	39.5629	353.245							385.871	349.439	232.848	370.992	425.21	5	352.872	72.5735	20.5665
19552	1186.63	29.4645	0							80.0626	116.16	127.987	100.866	35.548	5	92.1248	36.3547	39.4624
19550	1186.63	31.9213	0							104.471	22.7831	23.0834	66.0406	103.116	5	63.8988	40.4508	63.3044
19510	1185.62	31.9736	0							59.6157	80.3608	168.732	75.045	10.6794	5	78.8867	57.2555	72.5795
19454	1184.62	32.4755	0							12.2668	105.543	22.4055	254.144	206.645	5	120.201	108.215	90.0284
19419	1184.6	40.3563	369.889							156.446	141.437	45.1507	172.987	347.049	5	172.614	109.439	63.4012
19375	1183.58	40.786	0							5.1598	7.65523	88.9847	7.92507	29.2213	5	27.7892	35.5633	127.975
19344	1182.65	29.405	59.6577							363.869	50.8591	36.5225	25.0655	18.3023	5	98.9236	148.623	150.24
19332	1182.62	39.6247	0							221.744	48.9953	350.16	440.547	340.44	5	280.377	150.92	53.8274
19267	1180.63	30.441	915.907	Yeast	EPDIELKQLP	Exoribonuclease II, mitochondrial	P39112	85	94	2160.39	1357.81	1848.47	1737.77	2388.68	5	1898.63	396.719	20.895
19252	1180.59	40.5241	1224.79							280.277	178.851	146.687	190.174	390.989	5	237.396	99.1404	41.7617
19214	1178.65	29.1669	0							666.791	293.805	625.396	378.688	397.998	5	472.536	163.867	34.6782	E. faecalis	LAYDNREIVS	N utilization substance protein B homolog	Q836W8	42	51
19194	1178.61	40.3302	0							76.6587	7.8493	54.9615	72.4463	74.1326	5	57.2097	28.889	50.4968
19114	1176.65	29.7503	0							1092	318.616	1321.67	537.671	881.728	5	830.338	406.212	48.9213
19113	1176.63	35.337	0							1226.5	739.68	2669.63	395.689	1083.62	5	1223.02	870.376	71.1658
19096	1176.58	40.9231	0							19.4861	44.0491	35.942	19.3894	42.0507	5	32.1835	12.0124	37.3248
19038	1174.63	39.2856	0							396.697	669.332	470.855	700.965	505.586	5	548.687	131.111	23.8954
19029	1174.63	31.8428	0							48.0943	69.5644	62.1326	84.554	51.949	5	63.2588	14.5978	23.0764
19022	1174.6	40.6986	113.655							71.5831	130.567	87.0413	241.487	13.8745	5	108.911	85.072	78.1118
18992	1173.67	29.7151	0							83.4417	37.0817	559.998	128.664	46.529	5	171.143	220.344	128.748
18973	1173.64	31.3678	565.433							274.748	109.104	227.86	109.482	244.634	5	193.166	78.3863	40.5798
18886	1172.65	22.2302	0							109.336	192.543	71.3902	336.087	148.866	5	171.645	102.385	59.6492
18881	1172.63	39.2317	78.247							151.485	46.3644	39.2597	31.5795	52.5615	5	64.2499	49.392	76.8748
18879	1172.63	31.0306	151.428							296.043	140.856	361.276	456.961	302.769	5	311.581	115.186	36.9681
18878	1172.65	29.1688	0							556.655	502.089	183.466	456.433	622.065	5	464.142	168.654	36.3368
18843	1171.62	31.7681	0							80.2195	26.8381	72.7483	82.5916	33.7745	5	59.2344	26.7689	45.1914	E. faecalis	QLMGIETFHP	UDP-N-acetylmuramoylalanine--D-glutamate ligase	O07108	174	183
18804	1170.64	29.2043	65.8703							111.139	44.385	26.5037	102.4	19.663	5	60.8182	43.019	70.7338
18786	1170.61	32.0534	28.0403							54.7637	91.3918	15.2283	59.0297	67.0718	5	57.4971	27.5545	47.9233
18785	1170.59	40.5067	0							203.566	99.7173	136.436	244.319	213.968	5	179.601	59.5575	33.1609
18744	1169.64	31.0104	694.457	Yeast	EDIKLEDIPV	Eukaryotic translation initiation factor 3 subunit B	P06103	46	55	130.784	100.003	76.0917	163.963	281.373	5	150.443	80.2872	53.3673
18656	1167.6	40.6581	0							29.3194	35.0648	63.2178	86.8676	142.418	5	71.3776	45.937	64.3577	E. coli	LSVISSPQLPQ	Capsule polysaccharide export inner-membrane protein kpsE	P42501	335	345
18598	1166.61	32.226	0							10.4298	68.0154	47.7368	36.7116	75.4467	5	47.6681	25.9442	54.4268
18597	1166.63	30.5169	0							1049.74	240.791	573.987	269.498	9.62603	5	428.729	400.961	93.5233
18573	1165.65	29.648	0							34.5443	42.8613	44.0303	53.8606	21.1703	5	39.2934	12.2308	31.1269
18475	1164.64	29.6953	0							75.9844	297.112	79.1557	118.903	180.404	5	150.312	92.2365	61.3634
18464	1163.63	31.1957	438.11							23.4005	47.499	11.0231	28.9659	31.5011	5	28.4779	13.2441	46.5067
18445	1162.68	25.8589	0							77.5996	36.2923	140.085	223.494	228.924	5	141.279	85.9064	60.8062
18413	1162.65	30.0482	343.43							333.577	396.675	464.693	582.329	1506.87	5	656.83	484.049	73.6948
18394	1162.66	22.6852	0							1506.31	548.01	1731.95	1401.48	1649.75	5	1367.5	475.52	34.7729
18375	1162.63	29.1588	0							93.8113	68.2119	222.922	29.8949	43.8003	5	91.7281	77.2814	84.2505
18344	1161.66	39.9521	21572.9							185.43	1092.34	863.338	189.427	162.014	5	498.51	445.116	89.2893
18330	1161.62	31.0956	316.223	soybean	VVVSNWEMAK	Cytochrome P450 82A2	O81972	84	93	326.321	230.661	666.405	98.5013	25.8734	5	269.552	250.432	92.9067
18295	1160.66	29.264	0							87.6506	223.995	96.9889	41.0105	24.9965	5	94.9282	78.2831	82.4655
18256	1159.64	29.3539	39.466	Yeast	ISNEGQNASIK	Fructose-bisphosphate aldolase	P14540	75	85	112.674	22.3181	43.2869	65.6804	84.5065	5	65.6932	35.1589	53.5198
18254	1159.63	30.6766	0							46.478	217.125	21.7259	58.88	70.2523	5	82.8923	77.1722	93.0993
18207	1158.64	29.2531	0							145.53	257.119	441.539	54.2079	198.873	5	219.454	144.858	66.0083
18192	1158.63	31.0685	0							109.551	220.661	100.743	143.036	227.193	5	160.237	60.288	37.6243	E. coli	TATAQIQRITG	Outer membrane usher protein AggC	P46005	580	590
18155	1157.63	31.0412	498.024							95.012	42.7701	149.806	159.094	71.5507	5	103.647	50.0395	48.2789
18081	1156.64	38.9783	263.92							1904.92	1314.77	3304.46	986.249	1635.14	5	1829.11	893.726	48.8613
18074	1156.63	28.9894	0							127.372	45.059	9.1449	123.548	341.714	5	129.368	129.122	99.8103
18067	1156.63	30.7827	0							491.858	30.0157	94.3124	111.452	194.478	5	184.423	181.593	98.4652
18062	1156.58	40.7903	387.257							75.5356	18.095	16.588	27.8437	26.9592	5	33.0043	24.3098	73.6566
18032	1155.65	30.1488	0							234.389	239.88	624.566	324.83	426.635	5	370.06	162.306	43.8594	E. coli	VQPGDDIKDGI	Type-1 restriction enzyme EcoBI specificity protein	P06990	255	265
18018	1155.63	31.1938	0							54.9576	184.707	127.535	33.0207	55.7874	5	91.2015	63.2776	69.3822	E. coli	KAEAGPVSPEAT	Protein klcB	P52604	287	298
17976	1154.63	40.0203	0							15.2407	7.4833	7.565	6.97407	10.5648	5	9.56559	3.47347	36.3122
17962	1154.64	29.3407	0							80.8365	61.7935	68.043	70.4905	89.1132	5	74.0554	10.862	14.6674
17961	1154.63	31.0845	0							100.426	123.245	110.109	74.506	164.757	5	114.609	33.2382	29.0014
17903	1152.67	29.8703	0							230.935	67.3323	100.325	174.024	297.238	5	173.971	93.855	53.9487
17850	1152.64	29.0693	0							516.8	15.2097	281.089	117.963	183.128	5	222.838	190.717	85.5856
17820	1152.63	30.627	0							121.857	418.296	202.189	620.256	257.828	5	324.085	197.951	61.0798
17813	1152.59	40.3138	57.6367							216.955	142.27	45.5756	241.641	208.481	5	170.984	79.1572	46.2949
17798	1151.64	29.1147	0							14.7912	323.95	136.855	53.3653	135.586	5	132.91	119.162	89.6566	E. faecalis	FGWKIGSTGVT	NADH oxidase	P37061	332	342
17753	1150.68	21.9664	0							530.264	535.335	407.695	1042.83	1173.11	5	737.848	344.809	46.7317	E. coli	KVYFAAPLKD	Lipopolysaccharide core heptose(I) kinase rfaP	Q9R9D6	228	237
17658	1149.61	39.5177	0							264.347	368.987	287.357	452.846	281.595	5	331.026	79.1797	23.9195
17562	1146.65	31.5556	0							266.995	272.779	213.479	498.506	333.897	5	317.131	110.003	34.6869
17534	1146.64	29.1961	0							65.1829	79.3109	54.3796	91.9837	71.2903	5	72.4295	14.2244	19.6389
17530	1146.62	31.1375	0							233.079	73.7814	33.0367	31.0886	230.328	5	120.263	103.154	85.7737
17473	1144.64	29.3936	42.6643							782.762	186.541	527.611	641.752	131.72	5	454.077	284.672	62.6924
17457	1144.61	32.897	578.62							13.8398	25.0961	19.1349	15.2708	23.7557	5	19.4195	4.98629	25.6768
17450	1144.63	30.4935	1057.73							247.356	686.913	122.016	99.5155	1813.16	5	593.792	721.532	121.513
17446	1144.61	39.4211	0							777.234	1780.02	2185.09	1291.09	1380.54	5	1482.79	530.703	35.7907
17420	1143.63	30.4831	0							285.674	258.712	810.495	431.058	70.931	5	371.374	276.899	74.5608
17350	1142.63	29.7231	0							141.4	37.0484	19.958	36.5857	29.9754	5	52.9936	49.9009	94.1641
17326	1142.62	39.2278	218.077							97.4591	103.093	180.379	162.749	112.735	5	131.283	37.6937	28.7118
17325	1142.59	39.9486	44.908							55.9213	25.9822	83.6153	103.256	50.9153	5	63.938	30.0317	46.97
17282	1140.63	31.064	0							42.0207	496.22	37.05	22.8453	83.1272	5	136.253	202.473	148.601
17242	1139.64	30.9623	0							122.016	514.701	70.3073	129.715	61.6371	5	179.675	189.708	105.584
17237	1139.64	29.642	0							1051.36	159.548	1194.33	662.364	625.061	5	738.532	406.052	54.981	E. faecalis	KTLVPLGVSLN	tRNA(Ile)-lysidine synthase	Q839B3	274	284
17208	1139.61	30.6815	393.66							19.6993	77.476	6.31103	67.6232	6.05293	5	35.4325	34.506	97.3851	E. coli	DYLIKNLFD	Type IIS restriction enzyme Eco57I	P25239	972	980
17106	1136.67	29.5865	0							201.348	321.397	147.398	655.966	84.5333	5	282.128	226.395	80.2453
17086	1136.62	28.5248	0							45.7337	109.888	160.136	214.389	63.4216	5	118.714	69.5176	58.5591
17038	1135.67	29.5851	2099.36	Yeast	PKLLLDLNPN	Uncharacterized protein YNL313C	P42842	382	391	245.353	252.094	427.531	256.034	329.1	5	302.023	77.9502	25.8094
16813	1130.61	29.5806	0							166.229	671.119	296.431	824.124	161.184	5	423.817	305.352	72.048
16804	1130.59	30.9117	0							149.926	20.382	49.757	17.1118	46.1121	5	56.6577	54.1699	95.6091
16640	1124.65	23.1396	0							174.171	52.8028	254.347	434.788	115.698	5	206.361	147.748	71.5966
16615	1123.72	38.9421	21207.9							22546.3	13890	16017.2	10077	10526.5	5	14611.4	5067.22	34.6799
16496	1120.63	29.6035	0							330.288	284.363	308.554	405.734	347.81	5	335.35	45.9688	13.7077
16495	1120.62	34.4159	0							2357.31	2579.44	1175.79	501.113	2255.6	5	1773.85	894.29	50.4152
16408	1118.63	28.998	0							80.0227	20.7571	67.9326	147.215	143.872	5	91.9599	53.7067	58.4023
16355	1117.47	41.7617	0							23.9713	280.233	206.977	104.261	85.1767	5	140.124	102.343	73.0378
16287	1116.62	38.9705	5577.43							2639.06	1480.02	181.877	2525.26	3464.98	5	2058.24	1263.87	61.4054
16255	1114.66	22.1443	0							59.7539	20.5163	5.37703	25.6312	370.517	5	96.359	154.543	160.383
16186	1114.59	40.3867	0							103.222	169.592	180.902	248.663	350.498	5	210.576	93.6936	44.4941
16108	1112.62	28.9919	81.994							79.1927	216.287	706.807	664.787	89.6466	5	351.344	310.4	88.3464
16086	1112.6	30.7681	184.514	Yeast	AIEQPSRPTD	Elongation factor 1-alpha	P02994	232	241	93.9431	95.4937	130.647	9.19667	114.56	5	88.7682	46.9647	52.9071
16055	1111.61	30.4567	0							683.746	69.5877	55.1737	158.472	76.672	5	208.73	268.582	128.674	E. faecalis	PLAAVQTALTK	Tagatose-6-phosphate kinase	Q833W9	201	211
16046	1111.59	39.9124	0							39.4723	12.1539	8.5806	55.2142	64.7877	5	36.0417	25.1516	69.7848
16009	1110.61	29.0385	0							171.673	192.062	36.8527	370.313	296.469	5	213.474	127.365	59.6632
16001	1110.59	31.3557	0							4.6729	35.1936	5.28357	36.426	9.35827	5	18.1869	16.1938	89.0414
15960	1108.62	29.8295	0							74.3637	37.2345	48.2867	33.6457	39.8807	5	46.6822	16.3883	35.1061
15853	1107.6	28.9768	56.8013							102.791	32.9426	74.8812	20.0832	48.4945	5	55.8385	33.2556	59.5568
15848	1107.59	30.4467	65.8903							72.9458	79.1172	163.757	124.061	258.698	5	139.716	76.0101	54.4034
15807	1106.6	29.9998	32.6438							92.6198	13.7594	19.1972	14.2999	11.5919	5	30.2936	34.9522	115.378
15805	1106.58	40.6578	0							14.3829	4.70803	27.2498	24.4949	13.2263	5	16.8124	9.12741	54.2898
15690	1102.65	23.5144	0							370.615	162.84	864.924	363.082	194.922	5	391.277	281.204	71.8683
15556	1099.46	41.8724	0							40.039	91.6439	6.68233	103.316	69.716	5	62.2794	39.3295	63.1501
15515	1098.62	29.0405	0							338.05	352.044	207.003	358.777	295.78	5	310.331	62.737	20.2161	E. faecalis	QGVELTNGPGK	Putative 3-methyladenine DNA glycosylase	Q833H5	123	133
15468	1097.61	28.8392	188.217							302.222	101.096	40.5211	176.441	97.6463	5	143.586	100.974	70.3234
15437	1096.61	30.4647	359.957							67.5543	10.1622	38.7824	97.0844	32.8869	5	49.294	33.6465	68.2567
15405	1096.6	29.2002	0							84.6484	151.436	215.098	189.427	149.757	5	158.073	49.344	31.2159
15397	1096.59	30.5716	0							119.27	28.7932	127.637	113.573	265.165	5	130.888	84.9986	64.9401
15371	1095.6	30.4975	0							245.317	68.3955	147.203	27.961	19.3649	5	101.648	94.8974	93.3585
15324	1094.61	30.4556	223.914							53.2837	64.6737	121.731	191.315	66.6942	5	99.5396	57.7695	58.0367
15323	1094.62	29.1925	0							370.252	395.865	404.272	419.416	473.303	5	412.622	38.3215	9.28732	E. faecalis	VIGNGVVVNPK	Adenylosuccinate synthetase	Q839Y4	67	77
15304	1094.56	39.7922	0							116.797	17.1017	38.8967	370.125	333.413	5	175.267	165.84	94.6216
15230	1093.57	39.0926	0							188.325	129.121	343.434	201.523	225.435	5	217.568	78.8032	36.2201
15215	1092.62	28.8873	0							19.3601	114.849	165.993	215.138	95.9461	5	122.257	73.9504	60.4875
15166	1092.59	29.472	306.031	Yeast	QDKLDIQFS	Protein SSH4	P32343	201	209	424.553	513.144	278.903	411.932	429.257	5	411.558	84.2606	20.4736
15144	1091.59	30.2895	0							24.9488	82.4437	74.7141	15.066	20.7242	5	43.5794	32.2578	74.0209	E. coli	QPLRIGVGGPV	Urease accessory protein ureG	Q03287	6	16
15104	1090.61	29.2719	0							29.7947	17.8073	33.4901	16.6145	24.2328	5	24.3879	7.34573	30.1204
15083	1090.57	39.5086	0							40.8913	62.7754	51.4911	56.7513	91.2117	5	60.6242	18.8946	31.1668
15032	1089.58	30.4729	224.267							61.4833	89.3465	85.6837	19.5282	58.9178	5	62.9919	27.9171	44.3185
15002	1088.62	39.716	192.742							50.9463	226.525	43.3554	177.368	77.0084	5	115.041	82.1689	71.4258
14946	1088.61	28.0323	0							35.435	17.8005	10.0471	15.1068	62.2601	5	28.1299	21.3396	75.8609
14939	1088.6	29.568	0							197.627	187.233	137.748	89.3827	327.748	5	187.948	89.2658	47.495
14938	1088.6	39.805	185.28	Bos taurus	SLVYPFPGPI	Beta-casein	P02666	72	81	343.36	41.197	266.138	103.811	371.147	5	225.13	146.228	64.9526
14895	1086.56	39.5545	0							7.9472	10.3412	5.0697	24.8704	11.7675	5	11.9992	7.63065	63.5929
14800	1084.6	28.4189	0							1310.65	1843.34	1298.6	430.22	1233.65	5	1223.29	506.664	41.4181
14709	1082.59	28.1389	0							11.0305	46.2715	37.8912	49.7701	19.9927	5	32.9912	16.8311	51.0169
14706	1082.58	39.6787	0							124.736	115.023	159.474	354.382	362.329	5	223.189	124.523	55.7927
14662	1081.6	30.5935	417.183	Bos taurus	SQSKVLPVPQ	Beta-casein	P02666	181	190	185.666	188.709	10.3266	261.369	235.643	5	176.343	98.1673	55.6684
14619	1079.51	41.9135	0							58.3436	44.2329	66.3121	121.727	151.439	5	88.411	45.8983	51.9147
14611	1078.68	38.5998	0							1772.95	2382.94	934.667	1546.43	1868.21	5	1701.04	526.625	30.959
14539	1078.61	40.7516	0							130.393	60.8412	85.6851	81.0846	115.644	5	94.7295	27.9539	29.5092
14532	1078.58	30.4876	0							50.2743	141.237	86.238	200.015	83.5194	5	112.257	58.9194	52.4863
14512	1077.57	30.4974	330.839							126.198	3.57843	86.5615	32.0181	44.9803	5	58.6673	48.1425	82.0602
14323	1074.59	28.5092	0							222.911	298.92	244.852	125.543	143.553	5	207.156	72.1041	34.8067
14321	1074.59	29.5244	0							363.749	330.707	235.022	384.168	167.506	5	296.23	91.9197	31.0298
14231	1072.62	40.1222	0							17.783	101.989	133.731	47.7833	160.067	5	92.2706	59.028	63.9727
14186	1072.59	27.791	0							26.6977	47.9534	54.6188	16.0542	94.0558	5	47.876	30.1629	63.0021
14182	1072.58	39.8806	0							67.3826	33.369	123.222	31.2162	135.094	5	78.0566	48.9848	62.7555
14144	1071.59	27.9093	0							46.5077	361.57	159.25	151.148	5.28533	5	144.752	138.17	95.4529
14136	1071.59	29.462	48.4957							710.375	187.483	211.387	307.154	367.406	5	356.761	210.598	59.0305
14124	1070.64	22.1295	0							96.7231	23.6204	93.984	31.7891	48.225	5	58.8683	34.4785	58.5689
14090	1070.62	23.3602	0							40.0799	6.22573	7.0584	3.89967	72.0359	5	25.8599	29.8148	115.293
14074	1070.61	22.5767	0							127.733	128.32	41.376	10.2631	20.0036	5	65.5391	58.1427	88.7144
14067	1070.58	29.943	0							146.677	131.944	189.539	197.936	286.019	5	190.423	60.2689	31.65
14036	1069.57	30.3916	78.0803							16.0313	32.4578	23.8217	29.2391	9.44447	5	22.1989	9.46253	42.6262
13900	1066.55	38.8819	68.0775							308.626	185.555	391.044	366.067	454.025	5	341.063	101.388	29.7272
13892	1066.54	28.8198	272.712							1265.03	1849.84	1682.42	1362.86	1460.11	5	1524.05	238.946	15.6783
13880	1066.51	40.2658	0							78.3551	73.3185	109.135	72.9849	20.2248	5	70.8037	31.9986	45.1934
13823	1064.59	30.11	0							177.818	275.195	142.167	446.174	355.511	5	279.373	125.276	44.8417
13793	1064.6	22.0725	0							19.6085	17.6092	33.5357	87.0685	118.242	5	55.2128	45.1084	81.6991
13779	1064.58	28.1354	0							67.2096	39.9832	96.776	62.9786	67.1368	5	66.8168	20.2026	30.2358
13757	1064.56	30.2977	799.387							189.223	200.356	136.093	53.3195	66.2276	5	129.044	67.891	52.6108
13669	1062.58	30.2458	70.6057							31.8741	203.044	114.959	182.165	3.8289	5	107.174	88.354	82.4395
13668	1062.57	38.4764	2912.02							3515.35	2437.45	4122.58	2615.59	2317.02	5	3001.6	783.655	26.1079
13667	1062.58	28.4351	411.755							129.608	17.2213	151.107	73.5263	37.6816	5	81.8289	57.6072	70.3996
13614	1060.59	30.894	29.9828							109.391	90.1689	79.832	58.5878	112.461	5	90.0881	22.1958	24.6379
13602	1060.59	39.228	0							5.42797	83.4733	43.1534	14.6183	9.65	5	31.2646	32.7067	104.613
13552	1059.57	30.3236	56.5503	Yeast	IERDGQLET	Aconitate hydratase, mitochondrial	P19414	424	432	32.3961	29.4406	16.5676	87.4039	21.5219	5	37.466	28.6132	76.3711
13550	1059.58	29.4909	148.501	Yeast	IERDGQLET	Aconitate hydratase, mitochondrial	P19414	424	432	142.188	39.7302	143.403	54.3978	132.158	5	102.375	50.9449	49.7629
13517	1058.58	28.1521	0							53.407	32.0359	21.8519	21.8782	23.8155	5	30.5977	13.4243	43.8736
13417	1056.59	29.0643	0							22.1168	217.252	199.484	283.192	150.491	5	174.507	97.5486	55.8995
13413	1056.59	30.359	22.3088	Bos taurus	SLSQSKVLPV	Beta-casein	P02666	179	188	104.433	111.743	152.349	161.531	200.238	5	146.059	39.1299	26.7905
13332	1053.6	30.2616	0							469.451	322.935	69.962	293.12	658.59	5	362.812	218.555	60.2392
13330	1053.58	28.9902	64.357	Yeast	QSIDFTESK	FAS1 domain-containing protein YDR262W	Q12331	211	219	658.269	508.198	601.323	454.322	225.727	5	489.568	167.444	34.2025
13190	1050.58	29.4978	71.7653							182.969	823.474	100.277	63.0455	294.428	5	292.839	309.65	105.741
13186	1050.58	27.9247	0							286.546	23.2886	326.342	820.179	341.876	5	359.646	288.095	80.1052
13115	1048.57	29.183	23.2075							239.097	236.062	188.726	110.872	92.1561	5	173.383	68.8982	39.7377
13026	1046.58	27.9119	0							84.4691	60.1663	225.875	202.851	211.547	5	156.982	78.1967	49.8127
13021	1046.58	29.4269	0							226.236	462.106	73.5704	134.7	75.2375	5	194.37	162.052	83.3731
13019	1046.58	39.2826	0							481.205	107.679	77.1993	262.893	228.356	5	231.466	160.069	69.1543
12970	1045.58	38.5231	3724.7							522.926	374.94	366.587	359.134	355.493	5	395.816	71.447	18.0506
12967	1045.58	30.0279	272.807	Yeast	VETGVIKPGm	Elongation factor 1-alpha	P02994	265	274	80.069	96.4556	123.651	214.264	5.5553	5	103.999	75.6063	72.6991
12965	1045.57	28.6143	12.7906	Yeast	IDGGEGKEEL	Alcohol dehydrogenase 1	P00330	201	210	31.6702	15.1182	58.0367	59.0369	9.29923	5	34.6322	23.3168	67.3268
12910	1043.57	30.5313	0							38.2265	24.2193	26.7913	23.785	71.6795	5	36.9403	20.2877	54.9201
12793	1040.53	27.7347	106.724	Bos taurus	VEELKPTPE	Beta-lactoglobulin	P02754	59	67	350.331	166.339	86.3617	173.494	192.253	5	193.756	96.4544	49.7815
12702	1038.55	30.5779	123.76	Yeast	VEKEVPIPE	ATP-dependent molecular chaperone HSC82	P15108	213	221	21.9025	43.8768	18.498	191.333	191.786	5	93.4794	90.0632	96.3455
12691	1038.55	28.3989	56.9993							299.849	318.42	373.716	330.498	424.969	5	349.491	50.1852	14.3595
12682	1038.54	38.6558	38.654							361.235	267.346	314.797	213.086	355.891	5	302.471	62.6145	20.701
12504	1034.56	29.6442	0							122.942	190.083	59.6231	190.425	190.558	5	150.726	58.7012	38.9456
12500	1034.56	27.7875	29.6937							95.6792	76.446	68.86	57.7108	204.441	5	100.627	59.6606	59.2886
12487	1034.53	38.1911	0							523.932	385.333	589.977	502.893	492.546	5	498.936	73.9516	14.8218
12481	1034.51	39.6428	0							30.2276	19.0281	25.7692	9.39597	71.2318	5	31.1305	23.7515	76.2964
12397	1032.58	29.2731	0							68.96	150.698	44.5574	207.135	220.033	5	138.277	79.3221	57.3647
12394	1032.58	28.2385	25.6606							480.369	200.107	402.875	334.824	691.603	5	421.956	182.548	43.2623
12357	1031.56	29.944	0							82.9576	27.2164	92.9811	83.292	11.0353	5	59.4965	37.5112	63.0478	E. faecalis	VASEKNGAEQ	Aggregation substance	P17953	93	102
12284	1030.58	28.0948	0							112.093	158.366	90.3167	190.781	189.708	5	148.253	45.5345	30.7141
12276	1030.57	29.48	0							55.643	105.974	28.7391	122.52	109.365	5	84.4481	40.2084	47.6132
12268	1030.55	39.2524	0							120.692	21.1651	126.908	96.3835	153.806	5	103.791	50.5059	48.6613
12258	1030.49	40.8858	0							31.9915	6.55373	18.1718	25.2085	34.0618	5	23.1975	11.1992	48.2775
12149	1028.56	28.33	12.8785							96.0451	128.966	75.3884	78.6755	76.7304	5	91.1611	22.7266	24.9301
12130	1028.52	39.4042	0							40.548	13.0162	8.04733	20.2461	16.8435	5	19.7402	12.4855	63.2489
12088	1027.57	28.4771	0							214.536	104.796	225.602	336.827	280.834	5	232.519	86.4563	37.1825	E. coli	QTVQLGQVR	Type-1 fimbrial protein, A chain	Q47223	55	63
12078	1027.56	29.7709	0							50.0895	78.6542	67.9706	127.334	4.7359	5	65.7569	44.531	67.7207
12008	1024.63	38.475	0							981.437	436.813	2200.89	332.506	642.821	5	918.893	758.269	82.5198
11962	1024.58	28.354	0							357.248	240.122	94.1843	283.06	156.771	5	226.277	103.5	45.7403
11901	1024.56	27.9293	12.8077							216.318	253.146	137.253	52.7977	146.121	5	161.127	77.5305	48.1176
11900	1024.55	29.1884	58.5447	Yeast	GQRIVQVPE	Homoserine O-acetyltransferase	P08465	30	38	185.631	308.141	321.344	234.752	165.537	5	243.081	70.251	28.9002
11813	1022.56	30.6453	0							32.5461	57.2156	11.7252	17.0803	32.02	5	30.1174	17.6923	58.7443
11788	1022.55	27.6064	0							36.6183	9.31227	83.636	22.3984	28.9211	5	36.1772	28.3583	78.387
11779	1022.55	28.4162	0							429.387	202.241	152.323	203.723	223.563	5	242.247	107.867	44.5276
11741	1021.55	29.0038	0							27.9563	54.6288	127.662	68.7799	83.804	5	72.5662	37.0405	51.0437
11740	1021.54	30.4245	0							14.9203	9.4676	117.704	19.5075	9.42767	5	34.2055	46.8667	137.015
11699	1020.56	27.4183	0							68.5981	40.1653	42.4685	44.165	120.787	5	63.2369	34.162	54.0222	E. faecalis	TFLEELNR	Putative ABC transporter ATP-binding protein EF_2153	Q832R5	476	483
11693	1020.54	30.822	67.2713							10.5889	12.2369	12.9477	5.007	24.1149	5	12.9791	6.96106	53.633
11619	1018.58	22.7923	0							40.3364	8.2951	35.7057	9.9802	27.9807	5	24.4596	14.679	60.0131
11567	1018.55	27.9532	0							80.6019	458.904	190.993	24.6622	460.634	5	243.159	206.596	84.9634
11553	1018.55	38.3371	0							289.577	270.28	153.53	220.32	272.325	5	241.207	55.4	22.9679
11550	1018.55	29.323	30.7171	Yeast	TDTERLIGD	Heat shock protein SSA2	P10592	43	51	818.931	141.563	94.9923	240.607	491.67	5	357.553	300.051	83.918
11488	1016.58	22.1175	0							55.8984	31.2038	18.4561	78.3434	74.519	5	51.6841	26.3318	50.9476	E. coli	KDITARSVK	CS5 fimbrial subunit	P33781	72	80
11453	1016.55	27.7786	0							34.4253	52.2311	31.707	21.5226	74.938	5	42.9648	21.0213	48.9268
11435	1016.53	39.3851	36.6807							10.0004	34.1876	28.3414	8.33667	76.7878	5	31.5308	27.69	87.8191
11434	1016.54	29.2647	0							9.94317	95.663	97.3815	25.9366	24.9585	5	50.7765	42.2427	83.1933
11386	1015.54	30.0862	33.9927							19.9177	44.3918	10.3418	55.8037	33.4683	5	32.7847	18.2641	55.7092
11351	1014.59	23.23	0							56.3463	12.8091	194.477	11.9203	21.8811	5	59.4869	77.6014	130.451
11349	1014.59	22.3449	19.1849							135.738	39.2659	37.9779	103.263	134.328	5	90.1145	48.7674	54.1172
11292	1013.55	30.844	0							20.3339	12.8887	24.3999	69.9827	16.4133	5	28.8037	23.4182	81.3028
11280	1013.57	27.7093	63.1047	Bos taurus	IVPNSAEER	Alpha-S1-casein	P02662	126	134	148.552	60.5777	197.635	150.61	342.223	5	179.92	103.37	57.4536
11277	1013.55	29.2152	0							480.416	245.237	277.073	339.257	275.212	5	323.439	94.185	29.1199
11202	1012.57	22.8719	0							33.6848	7.42347	65.5206	26.3922	75.8714	5	41.7785	28.322	67.7907
11156	1012.52	38.7929	0							164.91	83.4124	110.007	107.03	93.2834	5	111.729	31.6043	28.2867
11090	1010.56	27.7958	0							147.018	127.801	33.8142	219.064	131.717	5	131.883	66.0752	50.1014
11062	1010.53	30.2435	84.6942	Yeast	VEPPKDLDV	Ketol-acid reductoisomerase	P06168	183	191	53.545	30.51	41.4402	2.51643	65.3288	5	38.6681	24.0484	62.1918
11031	1008.58	27.8632	0							21.3458	68.4717	10.2028	7.81883	130.428	5	47.6535	52.3606	109.878
10977	1008.55	28.2862	32.3998							307.535	46.1347	27.4134	45.991	40.388	5	93.4923	119.895	128.241
10963	1008.52	30.2027	90.9024	Yeast	PIVSVPERI	NADP-specific glutamate dehydrogenase 2	P39708	35	43	126.889	76.7597	156.836	93.8725	50.698	5	101.011	41.703	41.2856
10946	1007.62	38.3121	208.27	Bos taurus	VPQLEIVPN	Alpha-S1-casein	P02662	121	129	417.86	138.986	395.425	328.434	388.174	5	333.776	113.8	34.0946
10920	1006.63	38.7944	0							1678.12	1337.45	1979.2	693.703	1151.97	5	1368.09	492.954	36.0323
10875	1006.58	27.9752	0							197.351	151.777	323.391	220.302	248.402	5	228.245	63.8826	27.9886
10826	1004.58	28.0027	0							114.538	80.6051	233.902	287.432	42.955	5	151.886	104.213	68.6122
10801	1004.56	29.631	0							45.6116	51.5733	72.9464	31.0034	95.2719	5	59.2813	25.1395	42.407
10759	1003.54	30.059	25.1907	Yeast	QPVIVNTPH	Ribosome-associated complex subunit SSZ1	P38788	399	407	8.24143	59.2984	16.925	13.2535	66.5367	5	32.851	27.7377	84.4349
10698	1002.57	38.0274	0							322.889	240.152	307.543	207.336	209.527	5	257.49	54.5408	21.1818
10674	1001.55	29.7189	11.6546	Yeast	VGFDLPQRA	Phosphoglycerate kinase	P00560	175	183	16.4662	39.113	5.75677	18.57	3.00773	5	16.5827	14.2571	85.9754
10631	1000.6	21.4967	0							82.2253	27.0501	4.89883	40.3994	11.7212	5	33.259	30.6407	92.1277
10591	1000.55	30.5626	0							8.3249	94.0613	29.7049	40.4249	28.5237	5	40.2079	32.263	80.2403
10584	1000.55	28.6621	0							86.2142	138.968	69.163	47.8002	101.296	5	88.6882	34.4462	38.8396	E. faecalis	QLDELEVR	Septation ring formation regulator ezrA	Q838R5	34	41
10492	998.548	29.5568	19.8486	soybean	EEQPLEVR	Beta-conglycinin	P11827	521	528	286.16	14.3308	64.9218	13.4232	86.6166	5	93.0905	112.54	120.893
10490	998.533	39.4903	0							26.8778	30.1062	15.68	37.5662	79.7044	5	37.9869	24.6153	64.7993
10454	996.564	38.1326	0							102.335	30.1894	277.828	73.8683	83.7421	5	113.593	95.558	84.1234
10435	996.564	28.1066	0							64.9928	113.865	11.5735	75.5044	67.0424	5	66.5956	36.5511	54.8852
10380	996.541	30.0336	43.3807							238.343	402.208	295.224	295.048	190.609	5	284.286	79.0998	27.824
10377	996.538	38.401	0							188.456	174.616	87.0013	186.271	246.644	5	176.598	57.3849	32.4947
10350	994.58	27.8785	0							21.1953	39.252	282.091	119.256	121.783	5	116.715	103.085	88.3214
10304	994.551	28.2892	0							117.771	166.51	27.0359	7.0366	85.4532	5	80.7614	65.3192	80.8791
10263	993.563	22.2351	69.328							588.826	399.792	633.288	399.723	399.594	5	484.245	116.826	24.1253
10206	992.569	23.1819	0							42.917	75.1139	29.6161	39.1931	31.2485	5	43.6177	18.4467	42.2917
10193	992.54	29.6746	0							13.8819	80.5279	20.2407	12.1602	4.15873	5	26.1939	30.91	118.004
10105	991.558	27.913	406.217	Yeast	PLVGGHEGAGV	Alcohol dehydrogenase 1	P00330	62	72	303.995	80.6893	116.097	236.139	306.407	5	208.666	105.289	50.4581
10102	991.54	29.795	39.0497	Yeast	PLVGGHEGAGV	Alcohol dehydrogenase 1	P00330	62	72	181.895	10.8644	56.8875	181.114	145.64	5	115.28	77.4689	67.2005
10039	988.556	27.4017	0							86.9363	14.5682	4.82297	34.1103	83.6651	5	44.8206	38.4459	85.7774
10038	988.572	22.0411	0							54.611	17.126	43.8094	47.0083	27.3632	5	37.9836	15.3272	40.3521
9986	988.549	28.6988	0							164.829	68.8841	326.245	33.0154	132.156	5	145.026	113.735	78.4236
9968	988.529	28.0718	102.176							119.268	408.375	181.903	383.44	208.219	5	260.241	128.295	49.2984
9964	988.527	30.0242	9.99083							152.332	68.0837	88.3644	120.153	90.8684	5	103.96	32.8015	31.552
9937	987.589	22.7006	0							207.386	72.706	243.855	130.934	80.878	5	147.152	76.1202	51.7291	E. coli	KDITGDLVK	Modification methylase EcoRV	P04393	73	81
9860	986.588	25.6752	0							36.0054	29.8962	50.1895	18.8767	29.3169	5	32.8569	11.4791	34.9365
9831	986.579	21.764	0							243.511	214.317	163.85	279.895	219.179	5	224.15	42.5435	18.9799
9805	986.573	22.9597	0							54.9653	111.657	110.657	52.6061	44.5598	5	74.889	33.3338	44.5109
9794	986.559	27.1747	0							15.0481	46.5368	26.727	18.6633	12.9843	5	23.9919	13.6501	56.8948
9789	986.548	28.794	0							70.5602	70.1618	44.7047	80.7413	33.7492	5	59.9834	19.7992	33.0078	E. faecalis	AEIKSLQAQ	Sensor protein lytS	Q82Z75	378	386
9783	986.524	30.0176	0							22.997	28.528	13.5701	35.8545	22.1757	5	24.6251	8.24919	33.4992
9758	985.547	28.4186	0							74.024	6.92637	8.44527	108.138	75.9516	5	54.697	45.0068	82.2839
9749	985.526	30.051	0							26.4727	23.6132	7.02463	8.48357	14.7669	5	16.0722	8.74909	54.4362
9731	984.591	21.423	0							219.538	4.81967	319.875	7.44357	24.7549	5	115.286	145.563	126.262
9718	984.575	22.4322	0							77.094	212.582	206.553	200.945	93.306	5	158.096	66.9177	42.3273
9647	984.533	29.9724	153.269							26.423	6.88283	6.43133	12.3186	19.174	5	14.2459	8.53762	59.9302
9644	984.533	23.1293	0							43.3097	70.1559	97.5056	61.6436	56.7691	5	65.8768	20.1794	30.6321
9636	984.496	38.473	0							33.5663	4.12163	11.2161	3.24473	6.25913	5	11.6816	12.6184	108.019	E. coli	IAADANLANL	Protein incC	Q52312	187	196
9635	984.517	29.345	83.269	Bos taurus	AINPSKENL	Alpha-S2-casein	P02663	42	50	126.533	5.00593	8.64103	244.223	10.8625	5	79.0531	105.625	133.612
9626	984.503	27.271	0							84.9525	22.9323	23.9274	20.3226	40.7977	5	38.5865	27.1487	70.358
9614	984.469	39.4945	0							46.8714	3.67033	2.80447	7.39653	43.7848	5	20.9055	22.3879	107.091
9554	982.554	29.2757	0							22.8584	143.163	32.4422	26.4006	24.9482	5	49.9625	52.2226	104.524
9541	982.576	21.311	0							2.9807	12.6895	5.98723	3.76113	4.16997	5	5.9177	3.94313	66.6328
9506	982.557	22.3961	0							9.41923	86.806	63.3299	49.9295	49.9813	5	51.8932	28.1125	54.1738
9497	982.539	27.7176	0							110.966	79.7855	9.64363	96.8897	355.365	5	130.53	131.581	100.805
9491	982.532	29.4833	18.1256							101.893	116.511	126.82	126.065	133.094	5	120.877	12.1548	10.0555
9479	982.482	39.238	0							32.0852	28.8305	5.94047	18.3774	58.6753	5	28.7818	19.5864	68.0516
9397	980.546	27.8654	0							107.164	88.3077	150.908	144.841	80.0656	5	114.257	32.2931	28.2636
9388	980.541	29.2508	0							54.7747	5.64483	36.4749	48.5059	58.301	5	40.7403	21.3045	52.2935
9367	980.494	38.9253	67.066							51.0524	19.1176	23.1325	35.6999	49.0178	5	35.604	14.5424	40.8449
9313	978.588	38.8739	75.7123							185.069	183.318	306.91	148.997	245.344	5	213.928	62.4869	29.2093
9247	978.541	28.382	0							36.6003	93.8847	83.743	66.5815	54.636	5	67.0891	22.8049	33.992
9246	978.526	38.1345	0							68.0916	40.1709	51.9037	34.6713	43.5612	5	47.6797	13.0101	27.2864
9234	977.559	27.3877	0							9.41643	7.58197	42.9559	7.95737	30.8209	5	19.7465	16.2403	82.2439
9157	976.52	28.5856	0							939.12	217.44	1014.46	802.314	553.061	5	705.28	324.365	45.9909	E. faecalis	KTLTATmPV	Protein translocase subunit secA	Q834A7	106	114
9083	974.564	27.6088	0							211.46	10.6966	190.566	67.146	215.871	5	139.148	94.1319	67.6488
9059	974.534	30.543	0							2.10603	4.0691	3.64743	20.6872	7.7682	5	7.65559	7.57564	98.9556
9004	972.546	28.0065	0							86.9606	68.3295	46.5837	306.15	57.2179	5	113.048	108.976	96.3978
8983	972.524	29.8042	0							28.0992	166.105	90.7243	41.7436	156.238	5	96.582	63.4896	65.7365
8975	972.496	31.1371	26.409	Yeast	LENPTRPF	Phosphoglycerate kinase	P00560	199	206	28.1676	27.1021	2.94907	126.366	67.1875	5	50.3544	48.3251	95.9699
8937	971.522	29.509	54.8887							153.583	5.99977	90.4405	19.8248	20.4192	5	58.0536	62.7739	108.131
8935	971.505	30.3313	107.891	soybean	PDNDENLR	Beta-conglycinin	P11827	314	321	21.7086	42.6387	29.1632	18.2625	15.4064	5	25.4359	10.9061	42.8768
8876	970.543	27.5383	0							90.2076	144.732	14.2651	516.486	323.291	5	217.796	202.106	92.7957
8806	968.545	27.5271	0							94.8158	90.1078	185.422	54.2922	56.9083	5	96.3091	53.1497	55.1865
8712	966.527	27.5951	0							96.2274	35.6713	37.872	40.2078	31.3092	5	48.2575	27.0159	55.9826
8684	965.525	29.1399	13.6393							46.5671	101.555	72.7768	63.8883	93.1172	5	75.5808	22.1841	29.3515
8658	964.617	37.9791	0							417.829	283.428	375.492	240.406	168.113	5	297.054	100.945	33.9821
8651	964.553	27.459	0							47.7953	33.5027	13.0393	53.4208	67.8465	5	43.1209	20.8369	48.3221
8589	964.534	29.1265	0							12.8747	228.972	37.8613	54.2479	34.1555	5	73.6223	88.0847	119.644
8588	964.534	27.6272	110.912							124.654	254.078	322.921	119.749	191.966	5	202.674	86.862	42.858
8561	963.529	29.9078	33.9207							39.845	39.3297	69.2066	18.2784	102.24	5	53.7798	32.5947	60.6077
8503	962.539	27.2042	58.773							20.3839	108.395	82.1707	57.1668	85.863	5	70.7959	33.5306	47.3624
8400	960.532	28.1164	0							853.377	1364.68	1859.46	1428.58	536.714	5	1208.56	518.166	42.8746
8390	960.509	30.0858	0							315.634	24.3656	13.3955	33.9666	30.1989	5	83.512	129.992	155.657
8339	958.549	22.8935	0							16.7307	12.4419	19.2811	19.796	21.31	5	17.9119	3.47447	19.3975
8323	958.557	21.9178	0							130.825	31.2218	76.1689	28.8387	29.384	5	59.2877	44.7539	75.4859
8270	958.514	28.6343	18.0969							210.977	231.65	298.641	312.074	120.925	5	234.853	76.7982	32.7005
8258	958.497	30.0303	0							95.6206	88.9325	67.3056	15.5395	84.5881	5	70.3973	32.4041	46.0303
8218	957.525	27.2088	122.512							73.3015	19.9609	86.7473	12.7499	18.6032	5	42.2726	34.8942	82.5458
8216	957.52	28.3615	18.7748							15.5436	48.4123	38.4412	28.5496	16.3016	5	29.4497	14.2082	48.2456
8057	954.516	28.0456	0							532.905	821.446	375.239	633.69	520.448	5	576.746	164.937	28.5979
8033	953.537	22.768	0							34.8729	4.8812	6.72543	43.8361	25.1243	5	23.088	17.1226	74.1625
7940	952.459	38.5471	17.3476							49.5303	22.5239	33.424	32.8089	75.334	5	42.7242	20.6312	48.2892
7850	950.527	29.1308	0							68.168	56.7343	101.707	76.6203	236.285	5	107.903	73.6477	68.2537
7714	946.539	27.2944	29.2971	soybean	LPPGPRTLP	Cytochrome P450 71D10	O48923	43	51	320.413	221.624	60.5756	117.491	127.022	5	169.425	102.305	60.3838
7703	946.522	29.8975	19.9491	Yeast	LPSKIYNL	ATP-dependent DNA helicase MER3	P51979	1119	1126	60.0808	30.5115	21.1572	11.6047	73.8091	5	39.4327	26.4389	67.0482
7682	944.524	29.5752	0							3.1086	4.18063	10.0294	1.32543	1.90243	5	4.10931	3.48836	84.8893
7604	942.526	28.7349	0							19.6803	3.07743	10.7149	7.08463	57.8468	5	19.6808	22.2	112.8
7552	940.533	30.6118	0							24.3272	2.26727	15.5487	12.428	30.6019	5	17.0346	10.9403	64.2237
7532	940.522	27.7321	134.675							492.161	311.862	64.8383	493.477	668.596	5	406.187	228.739	56.3137
7512	940.51	28.9942	63.8349	Yeast	AGDIALRPE	Fructose-bisphosphate aldolase	P14540	231	239	165.407	193.12	288.101	100.898	74.7788	5	164.461	83.9525	51.0471
7442	937.51	28.5771	0							6.12213	6.47617	2.3455	7.28993	7.07443	5	5.86163	2.01988	34.4593
7372	934.541	22.2068	0							54.7283	24.5019	37.1622	42.2336	48.5702	5	41.4392	11.5461	27.8626
7316	934.516	27.7534	0							55.9129	167.041	129.956	63.0928	66.4899	5	96.4986	49.3946	51.1869	E. faecalis	AmLIVMNK	ATP-dependent protease subunit HslV	Q834K3	102	109
7314	934.513	29.6998	42.1437							71.5664	64.1882	35.2131	57.2945	30.8722	5	51.8269	17.9406	34.6164
7275	932.523	28.7647	0							34.3209	26.9249	15.3882	2.57043	8.5195	5	17.5448	13.0361	74.3019
7240	932.502	28.158	9.63767							9.08	54.7807	14.6977	45.2375	22.9241	5	29.344	19.7863	67.4287
7225	932.419	37.7511	0							51.3354	30.2532	51.6398	74.3773	49.9963	5	51.5204	15.6293	30.3362
7199	931.511	29.6729	0							31.432	4.06213	9.78463	10.0234	21.4271	5	15.3458	10.9809	71.5564
7156	930.547	21.8374	0							89.9102	30.599	121.437	38.9706	8.73317	5	57.93	46.3213	79.9608
7089	930.494	29.7778	25.2702	Yeast	TTPTERVQ	Glucokinase-1	P17709	399	406	3.65993	13.6544	12.0632	5.422	2.35953	5	7.43181	5.10306	68.6651
7088	930.497	26.9361	0							19.4396	20.5646	40.4984	58.8496	31.2608	5	34.1226	16.2763	47.6995	E. faecalis	TLIVENKD	Chorismate synthase	Q834S2	73	80
7045	928.562	22.269	0							28.7062	4.3274	44.5622	9.8278	35.4048	5	24.5657	17.0388	69.3602
7043	928.563	21.4576	0							53.017	30.9395	140.976	45.269	9.316	5	55.9036	50.3796	90.1188
7020	928.531	26.73	0							57.4388	1.92007	28.6921	13.2882	5.25483	5	21.3188	22.6819	106.394
7017	928.536	27.8716	0							279.085	869.977	407.833	877.453	213.304	5	529.531	321.903	60.7902
6915	926.514	26.793	0							33.2224	53.0946	21.0423	46.3602	14.5737	5	33.6586	16.2994	48.4256	E. faecalis	EPTAGLDPK	Cobalt import ATP-binding protein CbiO 2	Q839D4	171	179
6892	926.482	37.1103	223.679							282.093	203.008	172.981	88.291	109.963	5	171.267	77.3562	45.167
6858	925.563	38.8331	21989	Bos taurus	VPPFLQPE	Beta-casein	P02666	99	106	8332.43	6109.78	9133.89	5513.9	5764.45	5	6970.89	1647.13	23.6288
6831	925.518	27.1945	0							149.663	28.3574	162.941	50.9485	138.803	5	106.143	61.8136	58.2364
6786	925.503	28.36	0							20.9103	48.6604	48.6571	50.5851	40.0579	5	41.7742	12.3559	29.5779
6703	922.526	26.3659	0							23.3082	1.60153	26.79	39.8822	10.1853	5	20.3535	14.8876	73.1452
6676	922.527	27.7593	34.2347							341.258	169.462	243.815	79.1108	24.3568	5	171.6	126.726	73.8496
6659	922.504	29.3204	0							104.562	39.2905	37.0752	117.608	4.39253	5	60.5857	48.3461	79.7978
6644	922.473	37.8452	68.7563							10.6513	14.8344	10.7348	4.60573	48.1282	5	17.7909	17.3472	97.5062
6502	918.519	26.9158	16.7091							18.365	49.2524	20.7381	36.9193	90.6053	5	43.176	29.3456	67.9674
6491	918.486	29.7407	0							2.22643	22.0808	15.6694	9.42317	14.775	5	12.8349	7.44083	57.9732
6449	917.513	27.6251	56.607	Yeast	IGETLEEK	Triosephosphate isomerase	P00942	127	134	249.101	75.6263	65.5168	100.16	38.8746	5	105.856	83.0348	78.4415
6447	917.511	29.0172	0							30.5465	33.5694	67.9975	42.8499	49.7142	5	44.9355	14.9605	33.2934
6419	916.545	21.0882	0							36.6817	4.8369	15.5139	4.63287	16.4814	5	15.6294	13.0512	83.5047
6383	916.519	28.4627	22.3017							48.9562	21.3713	17.018	25.6812	8.4669	5	24.2987	15.1833	62.4859
6376	916.492	29.4317	0							5.8799	33.4087	5.6548	9.581	5.9023	5	12.0853	12.0317	99.556
6362	914.584	21.0519	0							26.3944	30.3037	29.6453	22.5505	6.60087	5	23.0989	9.72253	42.0908
6308	914.549	21.0735	0							73.1794	22.5268	35.1891	41.66	21.1811	5	38.7473	21.0855	54.418
6241	914.515	27.3745	0							139.536	163.522	83.8307	228.566	135.56	5	150.203	52.5634	34.995
6234	914.501	29.1034	0							115.969	87.7566	118.071	15.3131	66.057	5	80.6334	42.3678	52.5438	E. coli	QELVGKIE	Streptothricin acetyltransferase	P13018	68	75
6203	912.569	20.8909	0							52.699	22.3267	109.703	51.3406	64.4867	5	60.1111	31.7725	52.8564
6180	912.535	27.9767	0							17.3522	3.23587	16.0149	20.4723	7.32607	5	12.8803	7.26853	56.4316
6118	912.502	27.1846	74.8203	Yeast	KEPDAGLSP	SCF-associated factor 1	P38352	9	17	165.256	354.498	232.753	177.477	382.385	5	262.474	100.507	38.2921
6107	912.478	29.2593	0							39.2796	61.1027	103.21	51.7581	42.0464	5	59.4794	25.9161	43.5715
6096	911.51	28.4469	0							2.81587	7.53213	1.99263	11.8705	18.2025	5	8.48271	6.72845	79.3196	E. coli	KENPLQPS	RepFIB replication protein A	P0A254	285	292
5997	909.49	26.6483	12.3454	Yeast	EPVVEIPK	High-affinity hexose transporter HXT6	P39003	49	56	42.414	36.0817	6.66647	59.298	20.9712	5	33.0863	20.1731	60.9712
5979	909.486	27.8628	0							101.287	57.6384	124.637	50.2763	14.0285	5	69.5734	43.6971	62.8073	E. faecalis	QVGTQLHQ	Dihydroorotate dehydrogenase A	P59626	269	276
5974	909.471	29.6643	0							62.6758	103.927	41.0871	53.8214	26.9587	5	57.6939	29.145	50.5165
5850	906.512	26.6555	0							47.8709	34.1477	8.5128	5.09577	25.0334	5	24.1321	17.8255	73.8665
5834	906.499	27.5485	0							86.6945	31.8906	61.4665	81.6267	14.1573	5	55.1671	31.4538	57.0155
5774	904.517	21.3371	0							14.1085	9.38513	13.8788	3.0181	29.3532	5	13.9488	9.71639	69.6578
5707	904.481	27.6773	0							208.836	72.1187	112.343	101.216	98.7315	5	118.649	52.5338	44.2766
5704	904.482	22.3124	0							2.16557	65.039	38.8139	3.34633	10.7	5	24.013	27.3123	113.74
5698	904.474	29.1987	23.1401							119.046	57.9976	95.5763	27.997	61.2946	5	72.3823	35.4097	48.9203
5687	902.545	21.027	0							2.65	9.2302	26.3603	18.5852	16.3055	5	14.6262	9.06544	61.9807
5628	902.523	22.1564	0							9.05297	68.6881	29.8414	23.9387	47.2146	5	35.7472	22.932	64.1506
5606	902.523	21.2088	0							20.1048	10.4851	46.7013	18.622	29.4693	5	25.0765	13.8403	55.1922
5600	902.497	27.5902	0							4.45817	13.6463	14.5699	18.0519	36.1077	5	17.3668	11.6188	66.9025
5580	901.505	28.0437	0							18.4893	3.42987	14.0979	9.86177	3.53667	5	9.88311	6.59078	66.6874
5482	900.505	29.9637	0							8.22573	21.0666	4.55353	23.4511	6.9274	5	12.8449	8.73482	68.0024
5471	900.529	21.3187	0							88.8145	162.152	102.266	97.7085	69.445	5	104.077	34.8167	33.4528	E. coli	RNLDDLR	Transposon Tn21 resolvase	P04130	68	74
5446	900.503	27.7936	0							19.6679	58.8689	10.1106	31.2503	32.933	5	30.5662	18.3325	59.9763
5334	898.525	21.4653	0							38.5316	3.48707	10.7882	3.77263	6.70953	5	12.6578	14.7596	116.604
5313	898.5	28.4119	0							17.2497	39.5136	32.14	54.947	39.6255	5	36.6952	13.6797	37.2793
5276	897.509	27.0253	45.1677							41.3678	9.7188	10.5155	27.6193	20.5409	5	21.9525	13.1485	59.8952
5273	897.496	28.4945	0							51.6155	22.3736	5.82937	15.2545	20.1824	5	23.0511	17.19	74.5736
5207	896.424	37.8972	0							52.3211	15.8942	38.3373	51.7357	87.9906	5	49.2558	26.2114	53.2148
5131	894.492	27.8471	18.7779							38.8839	62.4302	113.592	54.04	184.214	5	90.6319	59.3652	65.5014
5034	892.497	26.5256	188.782	Yeast	PLVGGHEGAG	Alcohol dehydrogenase 1	P00330	62	71	98.0833	88.7512	105.384	107.302	95.9485	5	99.0937	7.49693	7.5655
5006	892.438	37.3412	0							94.4803	77.8755	99.5012	51.3001	69.5934	5	78.5501	19.4677	24.7838
4924	890.514	26.8731	0							92.6334	24.3604	19.9671	26.1564	24.2318	5	37.4698	30.9211	82.5227
4915	890.506	20.5551	0							9.83507	3.74813	4.93293	10.5053	3.17593	5	6.43947	3.4722	53.9205
4912	890.508	27.3224	8.6207							46.0122	79.3991	43.671	13.0972	79.6908	5	52.3741	27.9975	53.4568
4910	890.494	29.0287	0							9.7999	36.5804	17.5206	9.32423	36.4407	5	21.9332	13.6993	62.4592
4879	889.483	28.7328	0							17.2087	3.95803	5.75417	5.27187	5.33527	5	7.50561	5.46587	72.8238
4817	888.505	28.1426	0							9.44273	35.5484	16.4746	20.1596	41.0739	5	24.5399	13.2921	54.1654
4795	888.491	27.0371	24.4998							58.3951	31.6279	32.904	29.4432	4.5176	5	31.3776	19.0889	60.8361
4781	888.455	38.3115	7.1613							24.4689	15.8595	10.5661	3.04637	19.7542	5	14.739	8.29471	56.2773
4724	884.473	29.688	0							13.4804	17.6812	3.45787	17.8567	19.2182	5	14.3389	6.4515	44.9931
4719	882.502	29.7382	0							22.3882	39.2482	40.1158	16.3751	45.0144	5	32.6284	12.4732	38.2282
4685	880.473	26.9121	32.6223							3.12037	54.2053	4.13323	10.995	5.78807	5	15.6484	21.7662	139.095
4684	880.473	28.4031	0							92.7996	105.793	91.9972	141.005	66.3638	5	99.5917	27.2095	27.321
4672	877.466	28.8356	0							4.47187	4.7468	11.0317	1.53843	2.6715	5	4.89206	3.67663	75.1551
4658	875.472	27.857	9.62797							20.7256	25.9238	35.201	11.4045	11.9631	5	21.0436	9.99646	47.5035
4636	872.531	20.7386	0							140.659	169.575	146.944	129.414	107.266	5	138.772	22.9095	16.5088
4620	872.453	30.165	0							3.63887	7.47967	1.4095	7.6471	2.37447	5	4.50992	2.89796	64.2576
4617	872.478	26.9422	0							83.0465	118.69	92.8973	139.064	112.809	5	109.301	22.0492	20.1728	E. coli	FAIQVKPA	Transposon Tn7 transposition protein tnsA	P13988	127	134
4612	870.468	27.738	0							4.45487	34.2929	127.77	26.8437	11.6952	5	41.0114	49.922	121.727
4608	870.486	26.7215	0							126.639	51.476	84.0643	61.7328	162.014	5	97.1853	46.3375	47.6796
4605	870.474	28.914	0							8.1877	19.8359	2.5044	19.1914	33.9606	5	16.736	12.1237	72.4408
4593	868.445	29.2026	0							9.98343	27.8926	39.0296	14.806	13.0717	5	20.9567	12.1979	58.2053
4580	866.482	27.3771	0							50.0264	53.1924	73.551	26.9233	79.0132	5	56.5413	20.7678	36.7303
4578	866.467	29.543	0							6.93227	19.2246	38.6714	20.228	20.558	5	21.1229	11.3363	53.6684
4558	862.496	27.3817	16.5923							210.556	66.533	112.741	63.258	152.068	5	121.031	61.9565	51.1906
4553	862.482	29.0151	0							23.3998	7.16613	49.2254	6.0369	36.3161	5	24.4289	18.6648	76.4048
4550	862.47	26.0916	0							39.2356	42.3396	57.4233	32.5792	19.9474	5	38.305	13.7153	35.8055
4541	858.452	27.5565	0							8.17443	32.6336	6.2493	7.8698	27.4969	5	16.4848	12.5508	76.1359
4540	858.471	26.9146	0							55.4076	23.0008	7.1762	23.9549	19.721	5	25.8521	17.83	68.9693
4521	856.453	27.0063	0							68.0632	93.9604	5.45843	6.48633	39.8178	5	42.7572	38.6574	90.4113
4509	854.482	27.1165	0							60.8412	54.3513	27.0199	71.5455	34.4001	5	49.6316	18.5164	37.3078
4500	852.474	26.8227	0							73.4355	57.4127	24.8191	42.5351	69.0979	5	53.4601	19.9928	37.3975
4493	850.471	27.4159	0							18.2685	4.00137	3.5434	15.3087	13.6884	5	10.9621	6.76754	61.7359
4485	850.453	26.8498	0							8.79763	20.0692	4.3038	17.6109	9.01907	5	11.9601	6.61358	55.297
4466	848.449	28.2395	0							3.6468	33.7954	3.3062	11.3741	16.8008	5	13.7846	12.5291	90.8915
4463	848.465	26.7466	0							65.439	95.9485	64.9937	121.691	126.045	5	94.8236	29.3736	30.9771	E. faecalis	KEVTFPE	2,3,4,5-tetrahydropyridine-2,6-dicarboxylate N-acetyltransferase	Q836H8	28	34
4425	844.447	25.9359	0							36.3181	15.2615	101.364	20.6397	33.2451	5	41.3656	34.6489	83.7624
4413	842.463	26.2926	0							7.03933	5.50323	7.75963	13.311	3.4243	5	7.40749	3.69468	49.8776
4403	840.476	26.893	0							164.387	360.838	299.393	127.973	143.198	5	219.158	104.397	47.6356
4399	840.457	28.5505	0							21.0487	27.2949	10.0196	20.7912	24.8035	5	20.7916	6.60475	31.7664
4380	838.457	25.8655	0							8.2538	1.23843	2.3387	6.12417	1.54827	5	3.90067	3.12069	80.0038
4377	838.443	27.8419	0							1.93303	3.4395	4.3002	2.85807	10.4285	5	4.59186	3.37471	73.4934
4375	837.471	22.2185	0							72.2267	15.4384	107.665	51.3644	86.142	5	66.5673	35.1763	52.8433
4352	836.452	23.571	0							6.3516	11.5582	20.9875	12.5984	2.11473	5	10.7221	7.12013	66.4063
4301	830.466	26.6551	0							18.4566	15.1321	17.0672	14.3189	19.0061	5	16.7962	2.03841	12.1362
4286	829.458	27.2804	0							19.2056	16.6311	10.6062	19.2755	25.4992	5	18.2435	5.37502	29.4626
4274	826.484	38.3032	5.50533							445.829	324.799	519.819	306.513	286.835	5	376.759	101.19	26.8579
4264	826.473	26.3159	0							119.819	49.1913	63.7901	30.7178	84.3832	5	69.5803	34.2877	49.2779
4261	826.448	27.8197	0							7.2866	38.6641	5.5466	8.37477	6.83377	5	13.3412	14.1922	106.379
4193	814.471	26.2036	0							7.8461	2.2865	5.99197	7.4028	4.08793	5	5.52306	2.32834	42.1568
4173	812.471	26.2151	0							4.8891	16.0606	3.8676	11.7337	13.0041	5	9.91101	5.3021	53.4971
4150	808.468	38.8	35.215							718.521	523.919	806.817	505.183	524.441	5	615.776	137.898	22.3942
4142	802.454	27.537	0							0.949667	7.16587	7.21567	3.38057	8.0735	5	5.35705	3.05928	57.1076
362	886.499	27.4699	55.6933							73.4216	65.9773	94.9576	58.298	83.199	5	75.1707	14.3896	19.1426
354	885.502	26.7551	9.91937	Bos taurus	PHQPLPPT	Beta-casein	P02666	162	169	68.5882	34.5137	23.1767	6.17567	10.0975	5	28.5104	25.0429	87.838
351	884.492	27.4679	33.0125	Yeast	GTIVDVGPK	Protein ZPS1	Q12512	169	177	47.695	110.488	51.59	218.709	120.015	5	109.699	69.3028	63.1751
340	882.5	27.1783	0							252.416	177.101	115.772	176.183	127.39	5	169.772	53.9377	31.7706
328	880.481	21.9117	0							93.5485	90.1613	79.0824	41.1117	30.8388	5	66.9486	29.0047	43.3238
325	879.48	27.011	31.2276							1.7071	5.65887	12.432	19.6454	10.0034	5	9.88934	6.82833	69.0473
321	878.494	26.8637	0							51.0041	9.36787	27.2576	8.73453	70.9916	5	33.4711	27.1416	81.0896
315	877.478	27.212	0							39.6059	27.0576	2.50723	16.0208	4.91453	5	18.0212	15.5244	86.145
310	876.491	26.3834	41.2283							99.2603	84.5579	159.377	102.811	114.306	5	112.062	28.5032	25.4351
294	872.481	38.3241	37.7567	Yeast	mIAVPLIT	Probable 2-methylcitrate dehydratase	Q12428	382	389	6.6056	19.6113	11.5217	8.5359	42.9134	5	17.8376	14.8704	83.3655
287	872.449	38.4432	0							16.0275	17.3257	30.0524	4.97183	2.5434	5	14.1842	11.0164	77.6668
275	870.51	22.0422	0							23.368	27.7841	15.8964	15.4131	10.0447	5	18.5013	7.03013	37.9981
269	868.476	27.2129	19.8189	soybean	APIDTKPQ	Lectin	P05046	127	134	113.52	153.297	150.289	117.957	127.946	5	132.602	18.3127	13.8102
252	864.499	38.7842	0							35.1414	25.0174	45.0053	38.0225	35.416	5	35.7205	7.18489	20.1142
240	862.5	21.8687	0							83.5271	4.63853	55.0289	25.5318	18.5759	5	37.4604	31.6504	84.4901
237	861.477	26.5446	10.5826	Bos taurus	LTEEEKN	Alpha-S2-casein	P02663	168	174	21.159	10.1345	9.56033	55.8383	29.8469	5	25.3078	19.0272	75.1833
221	858.515	20.7778	0							79.0907	40.4288	94.5539	53.1571	43.1475	5	62.0756	23.721	38.2131
219	858.449	29.0392	0							2.73693	5.4877	6.3996	6.94887	7.33363	5	5.78135	1.83777	31.7879
213	856.49	26.8682	20.8714							69.2527	16.1243	84.6156	103.501	24.3149	5	59.5618	38.018	63.8295
158	844.491	20.9492	0							16.8339	51.5814	27.0292	18.4255	48.8806	5	32.5501	16.6272	51.0819
157	844.455	26.927	0							48.9572	92.0921	37.5362	62.7648	172.123	5	82.6948	53.992	65.2907
138	838.49	28.5966	0							1.3868	4.1587	3.76943	3.82537	13.0265	5	5.23337	4.49472	85.8858
122	836.436	29.0013	0							1.74107	8.59007	11.4691	6.09757	2.7512	5	6.12979	4.03849	65.883
120	836.438	26.9389	0							39.2067	2.4903	31.8984	14.7498	20.1603	5	21.7011	14.4064	66.3858
119	836.452	25.8139	0							22.3001	8.4422	16.3928	1.3065	17.6381	5	13.216	8.31857	62.9434
118	836.449	22.5788	0							4.8701	34.0515	24.2459	41.4232	23.442	5	25.6065	13.7661	53.76
111	834.445	28.1043	0							2.91013	20.4605	9.67667	2.3277	6.6819	5	8.41137	7.36626	87.5751
110	834.447	26.2071	0							50.6896	49.0479	46.6476	27.0009	49.5695	5	44.5911	9.94338	22.299
108	833.511	38.6047	0							37.5437	18.4695	46.5355	33.6994	46.1115	5	36.4719	11.4796	31.4751
92	828.446	26.0854	0							1.4257	5.72023	7.19077	9.14167	6.9024	5	6.07615	2.87558	47.3256
67	822.438	28.5036	0							0.8474	15.6482	1.26233	6.77077	1.4375	5	5.19324	6.32927	121.875
66	822.457	26.3659	0							1.03617	8.58577	38.48	11.8672	13.7724	5	14.7483	14.1284	95.7967
46	816.447	26.2333	0							5.48523	3.67743	10.0725	1.11633	10.0451	5	6.07932	3.95051	64.9828
39	814.449	26.6486	0							36.3258	7.42827	8.88047	6.98163	8.9901	5	13.7213	12.667	92.3163
32	812.447	26.585	0							37.5552	21.9133	23.1316	10.104	5.45353	5	19.6315	12.5549	63.9528
27	810.44	26.3693	0							3.29583	8.63687	5.3827	12.3062	16.3217	5	9.18866	5.24677	57.1005
23	809.468	22.1613	0							2.94553	4.40823	7.55853	8.503	11.3873	5	6.96051	3.35288	48.17
17	808.422	25.8199	0							48.1139	47.6181	42.7325	22.0105	36.0755	5	39.3101	10.8164	27.5156
8	802.41	28.4741	0							9.42397	54.2081	39.595	30.2962	16.6589	5	30.0364	17.8853	59.5454
2	800.432	25.8878	0							6.49787	24.5868	4.85463	9.11163	6.74407	5	10.359	8.09721	78.166
54144	3177.99	24.3055	0							87.611	0	13.9023	9.51857	5.4874	4	23.3038	36.3123	155.821
53879	2812.11	40.7762	0							2188.48	172.69	0	323.254	668.591	4	670.604	883.494	131.746
53644	2665.38	44.7092	0							23.0368	52.314	8.8185	16.8352	0	4	20.2009	19.9265	98.6416
53360	2506.27	44.318	0							18.6495	76.5469	45.8014	45.2571	0	4	37.251	29.2191	78.4385
53348	2505.26	43.9232	0							3.94527	9.01447	0	31.2524	26.817	4	14.2058	13.997	98.5299
53277	2467.19	43.5876	0							0	14.1573	5.14973	19.4738	3.30703	4	8.41757	8.10612	96.2999
53249	2451.15	43.9763	0							10.8238	10.4718	0	8.95503	21.9515	4	10.4404	7.80805	74.7866
52716	2296.21	36.1355	0							0	9.45467	12.7367	3.88913	8.79177	4	6.97445	5.02045	71.9835
52661	2288.2	36.0558	0							7.24453	8.32527	0	12.7958	5.54653	4	6.78242	4.64443	68.4775
52358	2252.18	35.6592	0							4.56293	27.5312	56.1351	0	4.51937	4	18.5497	23.6109	127.284
52323	2249.36	29.9913	0							132.307	0	79.9533	73.5487	22.9001	4	61.7418	51.8923	84.0472
52296	2249.25	29.406	0							639.444	98.7623	181.423	44.395	0	4	192.805	258.679	134.166
52268	2247.18	35.8778	0							79.0297	5.9587	41.0766	17.5449	0	4	28.722	32.2162	112.166
52086	2235.15	43.7022	0							0	12.4816	10.7906	29.2948	4.6929	4	11.452	11.1434	97.3051
52068	2232.23	29.4975	0							7.8334	14.0794	6.0209	11.7618	0	4	7.9391	5.45518	68.7129
52051	2231.2	35.999	0							210.493	0	250.08	148.35	174.625	4	156.71	95.6025	61.0062
52009	2230.18	36.0294	0							10.3076	27.6179	0	7.74353	89.5396	4	27.0417	36.3663	134.482
51982	2228.18	35.8444	0							8.70343	7.0733	12.3188	8.75733	0	4	7.37057	4.54418	61.653
51896	2222.18	35.9824	0							22.7211	37.9666	0	35.5468	24.5431	4	24.1555	15.0516	62.3113
51858	2218.17	35.6163	0							0	12.8151	12.7233	29.7374	119.352	4	34.9256	48.3643	138.478
51841	2217.14	37.0495	0							28.7523	16.2967	22.8703	0	30.9815	4	19.7802	12.4389	62.8859
51840	2217.16	36.1036	0							0	64.4097	73.531	138.605	18.8503	4	59.0793	54.0148	91.4277
51746	2210.15	35.3671	0							0	12.6038	24.9097	34.2818	20.6363	4	18.4863	12.9588	70.0996
51740	2209.14	35.9052	0							4.13633	0	7.07017	11.648	9.0059	4	6.37207	4.49615	70.5602
51718	2208.17	35.3195	0							26.6115	22.5864	15.9591	0	5.54537	4	14.1405	11.2249	79.3815
51716	2208.15	35.7797	0							0	23.9423	19.1226	6.38233	12.8994	4	12.4693	9.59968	76.9864
51638	2203.14	36.7812	0							0	69.6221	20.5831	67.1708	19.384	4	35.352	31.2639	88.4361
51632	2202.18	35.5213	0							0	36.8344	27.2355	6.60127	28.0566	4	19.7456	15.6514	79.2653
51558	2200.16	44.1032	0							0	4.4393	7.623	72.6013	24.6664	4	21.866	29.8605	136.561
51424	2190.24	29.3035	0							5.78487	3.4873	4.65553	3.3059	0	4	3.44672	2.16965	62.9482
51409	2190.15	36.721	0							22.1318	62.4813	45.8746	18.0866	0	4	29.7149	24.5483	82.6128
51402	2190.14	44.0613	0							5.8704	0	10.5296	4.80847	5.24997	4	5.29168	3.74191	70.713
51379	2189.14	36.0013	0							18.0088	0	123.954	122.795	87.2799	4	70.4075	58.3078	82.8147
51366	2188.14	35.8619	0							9.01277	3.6032	46.6136	0	3.8243	4	12.6108	19.2776	152.866	E. faecalis	DQLTIHYADGTVQANVETIT	Exodeoxyribonuclease 7 large subunit	Q836W6	423	442
51296	2184.4	43.75	3154.83							5322.24	1199.41	4946.85	0	254.632	4	2344.63	2589.14	110.429
51275	2184.36	43.7513	0							27.0916	1337.96	0	495.123	289.726	4	429.979	546.703	127.146
51273	2184.18	35.315	0							23.8685	38.972	6.0002	0	49.9121	4	23.7506	21.1855	89.1999
51197	2180.09	43.1818	0							0	4.8117	15.4288	13.4063	3.591	4	7.44757	6.64256	89.191
51173	2179.13	35.7939	0							0	6.3651	78.0284	9.22517	36.4858	4	26.0209	32.2484	123.933
51133	2175.13	36.6523	0							0	31.9778	130.642	102.36	35.963	4	60.1886	54.1931	90.0387
51110	2174.11	44.155	0							0	35.0172	32.5733	33.4257	17.0811	4	23.6195	15.0572	63.749
51102	2173.37	24.3955	0							22.9779	19.4801	0	231.423	292.802	4	113.337	137.814	121.597
51068	2171.15	36.4623	0							0	4.73247	6.52597	17.5165	18.1293	4	9.38085	8.06973	86.0235
51051	2170.15	35.304	0							19.1501	16.2163	0	11.5488	4.96403	4	10.3758	7.89651	76.1048
51036	2169.09	43.7236	0							20.5966	6.9098	11.0714	13.6048	0	4	10.4365	7.66531	73.4469
51027	2168.13	36.1602	0							3.63167	5.19977	16.2036	0	6.92013	4	6.39103	6.05071	94.6751
51002	2165.13	36.5723	0							0	6.62533	8.7038	4.7773	4.62887	4	4.94706	3.22231	65.1359
50964	2163.11	36.511	0							0	35.137	46.1837	3.85713	11.9288	4	19.4213	20.2409	104.22
50912	2160.12	34.561	0							15.4459	0	5.5281	5.6575	9.78823	4	7.28395	5.73745	78.7684
50899	2159.13	36.084	0							9.64447	0	64.207	40.0355	66.1134	4	36.0001	30.4522	84.5893
50896	2159.09	43.7148	0							4.766	5.58507	7.69113	0	7.9454	4	5.19752	3.20623	61.6876
50868	2157.1	36.3595	0							5.79013	4.59933	10.4053	0	3.7704	4	4.91304	3.75755	76.4811
50857	2156.12	35.4898	0							12.5676	19.8722	0	8.47477	11.8934	4	10.5616	7.21781	68.3402
50843	2155.09	44.0932	0							46.7601	13.0436	18.4331	30.685	0	4	21.7843	17.7848	81.6403
50772	2150.12	36.591	0							12.3603	8.56863	25.7313	0	17.9674	4	12.9255	9.69252	74.9874
50745	2149.12	35.4204	0							18.1545	0	19.5875	19.486	11.3357	4	13.7127	8.38543	61.1507
50615	2141.11	36.421	0							9.3063	16.1134	18.6445	43.8257	0	4	17.578	16.3526	93.029
50571	2139.12	36.4323	0							33.4953	4.728	0	44.4483	22.4612	4	21.0266	18.8007	89.414
50562	2139.11	35.3962	0							21.0873	11.714	0	7.45487	13.3396	4	10.7192	7.76066	72.3999
50561	2139.11	44.1037	0							6.1631	25.1123	0	26.9661	3.67167	4	12.3826	12.6749	102.36
50543	2138.12	35.7803	0							6.58037	5.07487	23.9381	0	14.3592	4	9.99049	9.34375	93.5264
50521	2137.21	30.2865	0							10.5019	11.0785	0	38.0915	37.899	4	19.5142	17.4378	89.3595
50494	2135.12	35.652	0							18.0232	6.49177	20.5735	28.5969	0	4	14.7371	11.425	77.5256
50360	2127.12	43.9565	0							9.04857	18.3201	13.1705	0	5.45287	4	9.19841	7.02931	76.4188
50263	2124.12	35.7773	0							0	6.7705	23.7806	8.72063	94.33	4	26.7204	38.7804	145.134
50224	2122.13	34.6542	0							8.8832	0	13.6941	13.1038	17.0092	4	10.5381	6.56141	62.264
50012	2109.09	35.6208	0							16.8645	9.61933	58.7529	4.5769	0	4	17.9627	23.6458	131.638
49896	2103.13	29.3817	0							111.19	0	46.6027	40.6637	151.794	4	70.05	60.6113	86.5257	E. coli	MTSLASSmTVHSLDQRLNP	Probable sensor protein pcoS	Q47457	202	220
49791	2098.13	35.5792	0							62.2278	32.5234	13.695	14.8574	0	4	24.6607	23.9667	97.1858	E. coli	AGPFSITDVPLYTSGDVTMK	Outer membrane usher protein faeD	P06970	298	317
49700	2094.12	34.7069	0							16.1846	0	19.9989	12.2569	7.7755	4	11.2432	7.7547	68.9725
49643	2089.1	43.85	0							0	4.06987	42.5004	9.9942	25.6755	4	16.448	17.5305	106.582
49572	2085.16	43.4406	0							6.08843	441.172	0	183.507	25.6203	4	131.278	188.966	143.944
49496	2082.11	35.4394	0							8.4767	9.37233	41.0555	18.5584	0	4	15.4926	15.7287	101.524
49471	2080.08	35.6287	0							63.6693	4.2101	99.84	0	10.3371	4	35.6113	44.1746	124.046
49461	2079.09	35.6328	0							0	27.5812	86.2858	22.7226	25.9267	4	32.5032	32.0631	98.6457
49444	2078.1	35.4989	0							3.61777	97.534	11.8325	0	15.2869	4	25.6542	40.6478	158.445
49423	2077.09	35.6077	0							37.262	50.3626	19.0926	15.9498	0	4	24.5334	19.5853	79.8312
49372	2075.09	35.476	0							0	69.7958	152.162	35.4148	41.143	4	59.7032	57.3355	96.0342
49337	2073.09	36.0577	0							60.3973	38.4907	0	162.352	147.002	4	81.6484	70.2937	86.0932
49298	2070.31	43.3673	334.053							1844.52	712.879	1605.65	0	18.1416	4	836.24	864.933	103.431
49175	2067.06	42.8221	0							128.844	33.7175	94.9406	0	17.3861	4	54.9776	54.6372	99.3809
48957	2054.07	35.5489	0							20.7816	10.4421	14.1551	7.45393	0	4	10.5665	7.72303	73.0894
48897	2051.08	35.5885	0							0	8.41317	28.4972	5.60633	12.1412	4	10.9316	10.7728	98.5475
48785	2046.06	43.7778	0							0	30.5375	7.48547	29.4571	12.4715	4	15.9903	13.5405	84.6794
48746	2044.05	43.6834	0							0	25.0426	28.4655	62.9272	41.6532	4	31.6177	23.0968	73.0501
48697	2042.07	34.6191	0							42.549	0	16.8092	41.1815	11.25	4	22.3579	18.8153	84.1548
48695	2042.05	43.9525	0							5.81203	23.0121	14.5084	29.9473	0	4	14.656	12.2136	83.3351
48616	2038.09	34.41	0							0	31.5676	11.0348	11.6475	30.3631	4	16.9226	13.6381	80.591
48496	2033.07	35.6872	0							175.979	159.804	17.2629	0	110.688	4	92.7468	80.6939	87.0045
48463	2031.06	36.2677	0							9.85333	3.80597	9.3651	23.1645	0	4	9.23777	8.79188	95.1732
48411	2027.03	43.7627	0							47.1266	0	138.341	30.0093	47.4505	4	52.5854	51.6842	98.2862
48393	2026.02	44.1163	0							0	28.3183	26.6094	75.4838	28.2064	4	31.7236	27.2556	85.9158
48342	2024.06	34.5884	0							45.0224	70.76	0	5.8908	13.0692	4	26.9485	30.035	111.453
48301	2023.04	43.4618	0							0	6.68397	20.2568	57.8561	19.5075	4	20.8609	22.3998	107.377
48275	2022.03	43.217	0							0	21.0121	13.6323	16.107	75.3699	4	25.2243	29.095	115.345
48224	2020.08	28.0649	0							183.468	77.0849	35.3143	0	77.5384	4	74.6812	68.8761	92.2267
48220	2020.04	28.3855	0							16.4973	15.2214	64.8003	0	7.69443	4	20.8427	25.4463	122.087
48142	2016.07	34.705	0							0	39.8989	87.6645	22.3483	35.0592	4	36.9942	32.2596	87.2018	E. faecalis	QAMLKAAMDELELDYFE	Threonyl-tRNA synthetase	Q830D0	444	460
48122	2015.05	35.0615	0							8.59023	46.4077	21.0552	0	6.1952	4	16.4497	18.4134	111.938	E. coli	GLSNGILMAQNHEVVAFDT	UDP-glucose 6-dehydrogenase	Q47329	16	34
48047	2011.03	43.6302	0							0	7.85663	47.5158	85.0126	5.56773	4	29.1906	36.4595	124.902	E. coli	EVESWVISGmASAVALSLF	Colicin-B	P05819	446	464
47933	2007.05	34.8146	0							73.7163	0	150.934	68.9567	70.4783	4	72.817	53.4456	73.3971	E. faecalis	NEPLGQPTEVAPAENEANK	Aggregation substance	P17953	136	154
47915	2005.06	35.3088	0							0	22.3352	89.203	7.8801	37.9324	4	31.4702	35.3735	112.403
47872	2003.04	43.5353	0							0	10.8377	40.7313	53.3517	37.016	4	28.3873	22.1578	78.0553
47867	2003.04	35.3674	0							8.45657	66.2065	243.789	98.2103	0	4	83.3326	98.5036	118.205
47842	2002.07	35.0778	0							0	23.7428	61.1811	187.786	197.389	4	94.0197	92.6474	98.5404
47823	1999.05	35.036	0							15.5406	21.5723	8.6471	0	11.0814	4	11.3683	8.03515	70.6805
47655	1993.03	43.0158	0							67.1187	0	186.425	217.431	139.552	4	122.105	88.6872	72.6317
47633	1992.06	34.4144	0							15.8399	9.3902	0	13.5554	9.44937	4	9.64697	6.05799	62.7968
47604	1991.02	43.4968	0							4.10877	14.7559	0	24.545	8.32463	4	10.3469	9.63182	93.0893
47584	1990.05	35.0511	0							12.9889	19.318	53.4009	0	26.9636	4	22.5343	19.8848	88.2425
47514	1988.06	43.1178	0							0	32.8473	222.001	135.975	54.6483	4	89.0945	89.6524	100.626
47480	1986.07	34.6363	0							10.7945	17.9215	0	31.9261	133.741	4	38.8766	54.2832	139.629
47470	1986.02	35.7945	0							3.6202	6.3899	21.0912	16.8645	0	4	9.59317	8.98671	93.6782
47415	1982.02	43.8322	0							7.3519	74.6842	7.0752	14.1182	0	4	20.6459	30.6182	148.302
47263	1978.05	34.7708	28.4892							0	6.13777	24.4151	45.8026	10.1068	4	17.2925	18.2938	105.791
47258	1978.01	43.3882	0							17.8419	0	7.533	42.9802	29.4818	4	19.5674	17.1548	87.6701
47221	1976.02	43.3682	0							0	68.7123	36.456	26.7442	57.2034	4	37.8232	26.8558	71.0035
47188	1975.02	43.2254	0							0	17.7436	113.778	65.6741	50.5296	4	49.545	44.3086	89.4309
47090	1971.04	35.1599	0							0	75.5963	95.795	54.8932	5.56147	4	46.3692	42.3827	91.4027
47088	1971.03	43.484	0							34.8422	233.591	34.4371	178.601	0	4	96.2942	103.078	107.044
47062	1969.03	34.5622	0							16.1042	0	25.4311	13.7066	43.91	4	19.8304	16.2467	81.9285
47035	1967.05	34.9876	0							0	77.1627	196.638	148.541	69.4237	4	98.3529	76.0557	77.3294
47016	1966.04	35.5762	0							6.59617	47.9657	0	22.3131	103.832	4	36.1413	42.1074	116.508
46885	1960.02	35.1774	0							34.3194	30.6065	7.6072	5.7923	0	4	15.6651	15.6447	99.8698
46828	1958.04	34.8264	45.3647							0	96.4628	62.1797	46.8273	5.5222	4	42.1984	40.2839	95.463
46826	1958.01	43.9002	0							17.3215	10.3545	40.7024	5.536	0	4	14.7829	15.8265	107.06
46778	1955.04	34.9767	0							27.4148	32.5943	0	22.2771	32.8403	4	23.0253	13.5821	58.9876
46775	1955	42.8526	0							0	18.1295	20.023	168.856	28.5826	4	47.1182	68.8445	146.11
46715	1953.06	27.755	0							0	3.08617	5.6266	8.13177	3.95213	4	4.15933	3.01777	72.5542
46692	1953.02	35.9493	0							23.1729	0	229.513	8.50787	21.5063	4	56.54	97.1651	171.852
46664	1951.02	35.6253	0							29.2617	13.5226	7.8187	48.0967	0	4	19.7399	19.139	96.9558
46607	1949.02	35.979	0							0	8.4981	21.3565	7.62483	5.129	4	8.52169	7.90042	92.7096
46599	1949.03	34.9405	0							0	95.998	124.978	37.756	110.455	4	73.8373	52.9176	71.6679
46567	1948.03	34.5339	0							8.85823	24.0239	44.0234	0	20.0649	4	19.3941	16.7005	86.1112
46524	1947.03	35.0085	0							58.0776	7.11477	85.6991	56.9961	0	4	41.5775	36.6506	88.1501
46483	1946.03	35.1735	0							0	65.6647	74.6738	45.51	9.44277	4	39.0583	33.2439	85.1135
46477	1946.04	34.3346	55.529							34.379	0	44.7386	41.0964	40.7411	4	32.191	18.3773	57.0883
46453	1945	43.5887	0							0	8.06437	35.3363	9.5969	21.0784	4	14.8152	13.7171	92.5882
46452	1945.02	34.5287	0							91.5257	0	35.6965	13.8285	81.3715	4	44.4844	40.526	91.1015
46442	1944.06	28.1633	0							4.54713	0	6.7941	4.4228	6.41273	4	4.43535	2.69994	60.8732	E. faecalis	VIKDLGLKETFSGQTPIV	33 kDa chaperonin	Q839B0	119	136
46426	1943.98	43.0463	0							4.4871	23.6717	14.9892	0	5.68217	4	9.76603	9.49432	97.2179
46375	1942	43.5326	0							0	15.3631	120.287	127.2	66.0053	4	65.7712	58.3361	88.6956
46328	1940.04	34.5273	0							0	66.7857	250.742	91.0174	52.5734	4	92.2236	94.6755	102.659
46238	1936.05	34.063	0							302.475	124.084	115.974	53.7311	0	4	119.253	114.148	95.7192
46212	1936.03	35.024	0							0	96.003	260.23	63.8856	20.479	4	88.1194	103.213	117.128
46100	1932	35.7263	0							88.36	37.2177	19.2476	41.4819	0	4	37.2614	32.9461	88.4189
46099	1932.02	34.3039	0							20.4111	113.552	334.68	0	80.6657	4	109.862	133.679	121.679
46078	1931.02	35.3759	0							0	53.726	44.9269	60.828	71.062	4	46.1086	27.4989	59.6394
46054	1930.05	34.4089	184.705							24.1356	6.21947	0	54.93	80.0184	4	33.0607	33.8246	102.311
45951	1926.03	34.2686	40.4813							0	49.0671	58.6337	34.5769	5.02413	4	29.4604	26.109	88.6243
45946	1926	43.0536	0							0	5.26687	41.6127	29.7706	20.656	4	19.4612	17.1655	88.2035
45891	1923.01	34.5782	0							16.9461	48.73	37.1222	28.8015	0	4	26.3199	18.7461	71.224
45818	1920.01	35.7713	0							0	12.0774	23.1354	14.7341	8.21897	4	11.6332	8.50151	73.0798
45784	1919	42.9529	0							126.318	154.439	97.766	0	79.254	4	91.5553	58.5983	64.0032
45751	1918.01	33.603	0							22.893	12.6915	14.3884	7.35887	0	4	11.4664	8.49935	74.1243
45695	1914.98	44.1656	0							219.991	140.915	0	117.443	55.5572	4	106.781	83.8471	78.5223
45606	1910.02	34.7163	0							6.7166	80.4711	135.441	0	39.1054	4	52.3468	56.3321	107.613
45550	1908	34.9055	0							89.5492	63.4028	44.775	0	6.37177	4	40.8198	37.9247	92.9076	E. faecalis	SFYLDFAKDVVYIEAE	Isoleucyl-tRNA synthetase	Q836V1	717	732
45504	1905.97	43.937	0							78.7862	0	82.6363	12.9357	229.752	4	80.822	91.2801	112.94
45442	1904.01	34.3759	114.502							248.242	29.1278	482.51	497.558	0	4	251.488	238.024	94.6466
45418	1902.99	35.5752	0							26.3886	64.2452	298.942	0	20.0664	4	81.9285	123.523	150.769
45394	1902	34.5131	0							151.003	123.89	80.324	16.5635	0	4	74.3562	65.6369	88.2737
45384	1900.97	44.0273	0							5.24087	6.5286	0	7.4519	8.014	4	5.44707	3.22069	59.1269
45321	1897.99	43.827	111.93							70.7203	10.6925	72.203	116.572	0	4	54.0376	48.2642	89.316
45315	1897.04	34.2395	0							49.9957	0	151.045	145.846	188.297	4	107.037	78.6714	73.4993
45267	1896.04	33.968	0							17.582	0	65.685	25.2262	33.373	4	28.3732	24.231	85.4008
45220	1894.02	34.9607	0							52.4227	11.8483	50.701	344.267	0	4	91.8478	143.002	155.695
45128	1892.01	43.2332	0							39.396	0	35.565	21.7405	26.9961	4	24.7395	15.4769	62.5593
45096	1890.94	43.6912	0							14.5742	40.3764	61.406	0	20.0837	4	27.2881	23.9454	87.7503
45039	1888.98	42.971	0							0	23.0371	36.0275	17.4894	45.9484	4	24.5005	17.6384	71.9922
44971	1886.99	34.1563	43.1503							88.449	0	228.364	310.699	145.75	4	154.653	120.586	77.972
44883	1882.99	34.8494	0							0	48.8837	155.438	19.2892	65.2277	4	57.7677	60.1909	104.195
44848	1882	34.143	53.446							21.8757	15.2526	22.7731	0	14.967	4	14.9737	9.12082	60.9124
44760	1879.99	43.811	52.0207							109.643	33.556	0	24.7069	40.8455	4	41.7503	40.9602	98.1077
44734	1878.99	35.1816	0							19.0212	128.071	0	116.519	70.4035	4	66.8029	56.9741	85.2867
44731	1878.98	34.0303	0							128.007	0	25.8068	107.568	25.7778	4	57.4319	56.5576	98.4777
44713	1878	33.4466	0							9.58387	12.8984	14.2625	0	7.10903	4	8.77077	5.6468	64.3821
44547	1872.97	35.351	0							96.2158	20.8208	0	10.806	14.5901	4	28.4865	38.6109	135.541
44464	1868.99	34.5803	0							30.054	36.2214	81.7065	0	6.03453	4	30.8033	32.3395	104.987
44441	1867.98	34.5321	0							18.2106	4.76277	74.623	10.4101	0	4	21.6013	30.4064	140.762
44391	1865.99	42.826	0							22.3778	0	110.574	74.6834	15.591	4	44.6452	46.3196	103.751
44300	1863.02	34.3517	0							57.1226	50.4255	123.771	48.9183	0	4	56.0474	44.1909	78.8455	E. faecalis	GVAPYKSIISQGMVLDGE	Isoleucyl-tRNA synthetase	Q836V1	573	590
44296	1862.97	43.174	0							35.3333	21.2585	0	19.33	6.78097	4	16.5406	13.7117	82.8977
44210	1860.98	35.1317	0							23.4808	74.041	203.784	237.18	0	4	107.697	107.031	99.3811
44163	1858.99	44.5506	0							28.8238	9.30777	14.9905	22.1465	0	4	15.0537	11.1754	74.2368
44154	1858.06	42.6064	0							3068.23	0	2779.48	2048.66	6871.22	4	2953.52	2496.69	84.5328
44121	1858	42.8259	0							4056.05	6520.37	7483.18	4813.85	0	4	4574.69	2893.91	63.2592
44075	1855.96	42.1217	0							0	43.4494	43.9933	28.7129	14.4219	4	26.1155	19.0104	72.7937
43948	1849.97	34.8516	0							85.0793	19.2675	25.7588	0	66.0163	4	39.2244	35.1377	89.5813
43870	1848.01	42.9822	0							8.82253	5.96223	20.0983	21.1419	0	4	11.205	9.17262	81.8619
43670	1839.95	43.5427	0							6.27173	21.0666	0	3.02073	5.2568	4	7.12317	8.15776	114.524
43593	1835.99	34.426	0							21.789	145.17	0	114.282	80.6089	4	72.3701	61.0742	84.3916
43442	1830.94	42.7651	33.3583	Yeast	ESSTAITSGSSSATESGSSV	Cell wall protein AWA1	Q8TGE1	421	440	6.35017	33.1529	114.671	51.7009	0	4	41.1749	46.0568	111.856
43305	1826.96	34.4094	0							37.4901	7.58133	29.5438	0	67.0651	4	28.3361	26.5466	93.6848	E. coli	VFLFMILQSSLRINm	Microcin-J25 export ATP-binding/permease protein mcjD	Q9X2W0	83	97
43265	1825.96	34.3242	0							0	4.82337	162.083	73.9717	25.0877	4	53.1931	67.542	126.975	E. faecalis	KIEDYLALGYIMVSVI	UPF0316 protein EF_1609	Q834N5	81	96
43228	1824.97	34.4929	0							45.8058	59.6337	0	31.9809	83.3036	4	44.1448	31.1159	70.486
43094	1820.95	42.6739	3010.57							71.5873	23.1125	58.168	20.9461	0	4	34.7628	29.3212	84.3465
43053	1818	33.857	0							25.7438	18.7128	8.6213	26.3351	0	4	15.8826	11.3962	71.7526
42963	1815.96	42.8436	0							0	136.829	117.601	50.573	17.8408	4	64.5689	60.3791	93.5112
42926	1813.98	34.2216	45.8477							47.5686	0	117.093	23.6078	9.5876	4	39.5713	46.8862	118.485
42847	1810.94	42.8845	0							0	70.07	85.0623	12.0754	23.4089	4	38.1233	37.3237	97.9027
42771	1807.98	33.7074	373.877							15.5929	80.0805	0	113.509	168.418	4	75.5201	69.6215	92.1893
42738	1806.93	42.7983	0							51.6244	118.894	12.7869	34.4683	0	4	43.5547	46.5493	106.876
42654	1802.94	42.7127	0							0	37.142	110.107	100.33	37.8226	4	57.0804	46.6609	81.7459
42649	1802	33.8767	0							48.1673	32.2281	0	66.7773	99.6613	4	49.3668	37.2992	75.5552
42612	1800.93	35.0622	0							158.754	30.3817	47.9503	4.50553	0	4	48.3183	64.7535	134.015
42523	1797.91	42.9508	0							0	5.75997	63.6931	25.8422	18.0788	4	22.6748	25.0695	110.561
42493	1796.97	33.592	0							44.4175	28.0778	66.0236	0	51.7387	4	38.0515	25.2868	66.4542	E. coli	AGNILGGGAENIGDNLGKAG	Hemolysin, plasmid	P08715	124	143
42476	1795.97	33.5546	0							0	177.182	58.0361	86.7576	117.704	4	87.9358	66.1042	75.1732	E. faecalis	IEAGTYLAMAAAMGEGIK	UDP-N-acetylglucosamine 1-carboxyvinyltransferase 1	Q836E5	235	252
42466	1795.94	42.5977	0							0	37.7701	20.5267	7.64193	43.1869	4	21.8251	18.6397	85.4047
42367	1792.95	33.355	36.8913							57.664	0	61.3937	53.4488	28.0217	4	40.1056	25.9519	64.7088
42339	1791.96	33.204	0							0	5.45813	22.0513	10.4098	208.693	4	49.3224	89.4617	181.382
42332	1791.92	42.9493	0							9.50067	126.798	0	145.328	59.4423	4	68.2137	66.2494	97.1204	E. coli	AGYLAVmELmSLPAPPT	HTH-type transcriptional regulator rafR	P21867	223	239
42291	1789.95	35.0725	0							0	18.2243	9.0005	16.9232	5.0003	4	9.82967	7.76888	79.0349	E. coli	QVTLQEADGSVQRFNV	Outer membrane usher protein focD	P46009	344	359
42249	1787.92	42.7578	0							0	13.6957	77.7776	7.05543	39.388	4	27.5833	31.7565	115.129
42217	1785.96	34.5615	0							26.565	162.47	0	31.5769	10.9737	4	46.3171	66.1312	142.779
42027	1780.96	33.7577	108.853	Bos taurus	LYQEPVLGPVRGPFPI	Beta-casein	P02666	207	222	22.8808	45.845	0	51.066	51.7377	4	34.3059	22.5019	65.592
41867	1774.94	34.9928	0							0	11.3387	36.2052	88.1686	18.2274	4	30.788	34.662	112.583
41848	1773.97	34.0223	0							101.288	0	54.1013	34.2582	11.6634	4	40.2623	39.9709	99.2764
41747	1770.95	34.2452	0							0	192.587	106.174	228.102	117.245	4	128.822	88.2675	68.5191
41740	1770.91	42.9543	0							0	45.8906	123.352	58.2523	5.97193	4	46.6934	49.6218	106.272
41721	1769.97	33.4773	0							141.691	0	155.71	91.6496	36.878	4	85.1858	66.7057	78.3061
41670	1768.92	42.8881	0							9.68157	74.5978	0	148.444	131.576	4	72.8598	67.9403	93.248
41654	1767.92	42.5932	0							4.13587	38.3753	37.9654	7.61327	0	4	17.618	18.9548	107.588
41653	1767.96	34.0075	0							57.5373	0	68.8015	53.457	73.6451	4	50.6882	29.4914	58.1821	E. faecalis	PKQLmIYEAFEWTP	Glutamyl-tRNA synthetase	Q839V7	223	236
41564	1765.94	34.1275	0							0	286.023	17.7882	58.8711	154.97	4	103.531	118.337	114.301
41539	1763.93	34.5858	0							159.24	0	256.273	113.287	14.039	4	108.568	106.218	97.836
41503	1761.97	33.4507	0							0	12.1843	9.18783	64.0453	29.9759	4	23.0787	25.3481	109.833
41459	1760.95	33.4551	0							0	109.341	10.6496	86.0101	166.701	4	74.5403	69.7755	93.6078
41352	1757.92	41.8064	0							25.6779	34.6017	0	13.7573	38.5118	4	22.5097	15.7766	70.0881
41297	1755.94	33.6562	38.2373	Yeast	VEEELGPLGHYTGENI	Zinc finger transcription factor YRR1	Q12172	499	514	40.5345	78.7032	109.352	0	25.1903	4	50.756	43.4418	85.5896
41227	1753.91	42.7122	49.9833							4.84743	26.5318	11.9692	14.9197	0	4	11.6536	10.1767	87.3262
41177	1752.91	42.8018	0							9.4877	11.5292	172.707	77.6654	0	4	54.2779	73.0618	134.607
41118	1750.92	42.785	0							0	24.7794	56.8648	26.4821	7.51113	4	23.1275	21.9712	95.0005
41084	1749.89	34.762	0							202.425	28.5621	99.6107	26.5082	0	4	71.4213	82.0241	114.845	E. coli	PSFGENVGKEGALLFSV	CS6 fimbrial subunit A	P53509	46	62
40934	1742.93	33.2137	0							66.6524	15.6637	0	107.747	253.315	4	88.6756	101.426	114.379
40914	1741.93	32.977	0							127.455	349.513	0	70.0939	87.3093	4	126.874	132.717	104.605
40769	1737.98	42.0091	0							752.562	10.1509	0	26.9234	7.90827	4	159.509	331.672	207.933
40765	1737.93	34.552	0							0	14.1996	147.248	23.6293	24.9391	4	42.0032	59.6712	142.063
40684	1735.94	41.7812	0							34.0741	0	11.5477	10.4556	51.0686	4	21.4292	20.7103	96.6452	E. coli	mAFPImVLLASGGIGMP	Tetracycline resistance protein, class A	P02982	302	318
40601	1734.93	42.4586	0							39.8894	30.7566	83.8244	26.8347	0	4	36.261	30.4526	83.9818	E. faecalis	TNDGVLTFSIEQAVIE	Trigger factor	Q837W3	10	25
40503	1732.95	33.0934	84.5437	Yeast	QIFNPDPKTYTPEAI	Peroxisomal hydratase-dehydrogenase-epimerase	Q02207	256	270	105.694	32.4547	0	115.418	80.368	4	66.787	49.2504	73.7425
40486	1732.92	34.0005	0							18.6677	32.1624	0	64.1491	58.5406	4	34.704	26.9406	77.6298
40439	1731.91	42.757	0							69.9146	26.6381	20.6703	0	12.0838	4	25.8613	26.5841	102.795	E. coli	GWLNRGYEGAAVGAALGA	TraT complement resistance protein	P32885	111	128
40417	1730.96	33.9596	0							184.971	343.827	0	64.2213	241.337	4	166.871	137.449	82.3684
40394	1730.92	34.17	0							132.665	263.352	0	22.8964	63.1047	4	96.4037	106.057	110.014	E. faecalis	LEEPIRQIAENAGYE	60 kDa chaperonin	Q93EU6	444	458
40340	1729.92	34.0384	0							63.5688	0	63.7967	60.763	147.011	4	67.0279	52.3252	78.0648
40317	1728.91	34.3725	0							204.633	0	428.839	5.09873	57.5888	4	139.232	181.791	130.567
40280	1726.92	33.8925	0							0	88.1052	9.75613	59.0325	5.05717	4	32.3902	39.1232	120.787
40244	1725.93	33.1079	0							0	20.7534	207.532	28.2781	76.284	4	66.5694	83.6085	125.596
40079	1720.91	42.6731	0							269.531	281.492	1011.67	0	405.693	4	393.678	375.847	95.4706
40028	1718.91	34.2581	236.918							6.1055	0	19.9003	70.3155	36.488	4	26.5619	28.2014	106.173
40004	1717.93	33.8804	0							0	16.1607	19.9976	12.4546	75.3325	4	24.7891	29.2347	117.934
40002	1717.9	42.4255	0							14.613	16.1434	0	7.40103	9.3466	4	9.50081	6.42178	67.5919
39978	1716.94	33.2403	0							40.4017	36.7117	17.177	0	66.5133	4	32.1607	25.1374	78.1617
39966	1716.9	34.7038	0							12.8846	10.7991	90.2056	0	15.2152	4	25.8209	36.4609	141.207
39843	1713.91	42.2834	0							16.5597	12.4831	110.636	0	85.9219	4	45.1202	49.6837	110.114
39841	1713.89	34.5497	0							0	155.76	39.7428	65.7441	106.079	4	73.4652	60.0627	81.7566	E. coli	THTVETDEGTNPVDIS	Uncharacterized 14.7 kDa protein	P10018	112	127
39779	1709.9	42.5444	0							319.244	0	22.2682	449.174	527.194	4	263.576	242.251	91.9092
39764	1708.91	32.9355	0							210.148	13.7446	232.621	77.6333	0	4	106.829	108.89	101.929
39744	1707.91	33.1603	0							44.5037	59.5403	0	11.3984	76.9965	4	38.4878	32.3167	83.966	E. faecalis	EAEKIITLDPGmAFGT	Ribosomal protein L11 methyltransferase	Q820A9	141	156
39606	1701.9	33.8433	116.377	Yeast	FSPSPISSSTFSFSPK	Protein STE5	P32917	68	83	5.1273	58.2263	40.906	194.089	0	4	59.6697	78.9904	132.38
39601	1701.85	43.1956	0							44.0533	127.075	0	112.489	5.8421	4	57.8918	59.2015	102.262
39547	1699.87	42.6233	0							54.3714	44.4263	0	30.9979	29.0772	4	31.7745	20.5438	64.6548
39526	1698.91	32.9635	0							0	18.0696	59.155	11.4537	12.4808	4	20.2318	22.7275	112.335
39524	1698.91	33.8104	57.9413							40.1503	156.284	69.8027	21.6904	0	4	57.5855	60.8259	105.627
39494	1697.91	33.9631	105.091							0	19.1336	75.1387	32.0204	15.5549	4	28.3695	28.5264	100.553
39372	1694.9	34.5129	0							0	167.903	76.0069	63.1601	348.044	4	131.023	135.331	103.288
39333	1692.92	32.936	0							227.941	54.2355	0	105.483	18.9131	4	81.3146	91.2726	112.246
39313	1692.88	34.7265	0							44.6344	0	8.98243	50.2573	16.938	4	24.1624	22.1726	91.7647
39146	1686.92	33.468	0							117.182	106.106	132.682	28.2246	0	4	76.839	58.8858	76.6353
39126	1686.87	34.5119	0							297.843	12.6213	36.3607	0	95.1126	4	88.3875	122.654	138.769
38886	1678.91	33.0262	0							50.7893	10.978	115.373	77.2457	0	4	50.8773	47.5277	93.4162	E. coli	KNTGLEPVSAGAPLQVV	Adhesin/invasin tibA autotransporter	Q9XD84	575	591
38884	1678.86	42.5987	0							0	29.9368	14.1423	23.6897	7.2351	4	15.0008	12.0897	80.5941	E. faecalis	IPAMIGGAALLADGVLTP	Probable potassium transport system protein kup	Q837G9	105	122
38834	1676.92	33.1184	0							95.9097	183.061	35.3976	0	88.2633	4	80.5262	69.5178	86.3294	E. coli	SLTRISTVLASVSSGIS	Hemolysin, chromosomal	P09983	366	382
38816	1676.88	34.1227	0							41.687	56.4856	57.4785	18.0284	0	4	34.7359	25.1213	72.3208
38814	1676.88	42.216	0							112.658	144.007	0	78.7115	170.407	4	101.157	66.1446	65.3883
38764	1673.9	42.6962	0							0	48.5553	238.13	26.6105	94.6989	4	81.5989	94.1375	115.366
38687	1671.89	42.2844	0							0	33.5583	201.283	24.0261	170.276	4	85.8285	92.7081	108.016
38667	1670.9	32.7424	49.387							6.50857	0	29.8858	67.4551	241.335	4	69.037	99.8723	144.665
38651	1670.87	42.5692	0							49.887	68.4237	43.4609	0	82.3974	4	48.8338	31.3249	64.1459
38580	1668.88	34.4582	0							0	22.8201	258.936	50.2101	88.5901	4	84.1112	103.156	122.642
38579	1668.84	42.5463	0							11.1018	0	30.176	13.1332	12.2928	4	13.3408	10.8115	81.0413
38545	1667.9	32.841	233.493	Bos taurus	YQEPVLGPVRGPFPI	Beta-casein	P02666	208	222	0	77.9647	32.2438	22.3412	8.5744	4	28.2248	30.445	107.866
38476	1665.9	33.5973	0							635.214	0	156.319	323.307	61.3643	4	235.241	254.723	108.282
38420	1664.88	34.1228	0							75.8273	240.818	393.323	130.719	0	4	168.138	153.446	91.2621
38263	1659.88	33.6511	0							59.496	362.373	0	33.664	30.1804	4	97.1427	149.762	154.167	E. faecalis	QLVTPGTVmNSKGLEA	DNA mismatch repair protein mutS	Q82ZA2	109	124
38209	1657.85	34.928	0							0	162.82	195.354	15.3742	41.5998	4	83.0296	89.6812	108.011
38166	1656.88	42.3942	0							38.3553	6.70433	12.8791	33.08	0	4	18.2037	16.7283	91.8951
38165	1656.88	33.7496	0							386.534	39.706	101.009	323.48	0	4	170.146	173.982	102.255
38029	1652.9	33.5731	0							335.292	97.1761	341.16	0	174.068	4	189.539	149.104	78.6666
38011	1651.89	33.5937	0							75.4367	0	47.6522	107.882	17.4018	4	49.6745	43.4884	87.5467
37889	1647.89	32.4103	35.813							0	49.7896	104.709	258.777	150.594	4	112.774	99.3697	88.114
37851	1646.88	32.9172	50.458							375.099	485.385	163.115	31.3529	0	4	210.99	212.898	100.904
37830	1646.82	42.0702	29.3827							22.9587	66.6804	0	120.723	37.3698	4	49.5463	46.5555	93.9637
37817	1645.88	32.6185	0							0	44.8623	10.284	157.193	132.187	4	68.9053	71.6968	104.051
37801	1645.87	41.9523	0							98.528	44.1052	47.894	0	53.3426	4	48.7739	34.9922	71.7436
37793	1645.83	43.0462	0							51.7342	16.8617	0	18.0817	7.61107	4	18.8577	19.7961	104.976
37763	1644.86	42.3535	0							29.7237	27.4669	14.05	18.887	0	4	18.0255	11.9106	66.0766	E. coli	QDAAASGDDLVEVDGAL	Protein traD	P27192	67	83
37760	1644.86	34.2347	0							184.388	70.9958	0	162.805	128.412	4	109.32	74.6324	68.2696
37705	1642.88	32.8496	0							216.367	284.772	93.6633	70.8113	0	4	133.123	115.205	86.5402
37458	1636.89	32.5308	0							133.802	106.657	192.175	77.5757	0	4	102.042	71.002	69.5812
37373	1634.8	43.0065	0							23.4762	0	33.0041	13.1936	20.1237	4	17.9595	12.3158	68.5752
37265	1630.89	33.3615	63.3833							0	137.029	43.8753	181.587	131.116	4	98.7214	74.3936	75.3571
37196	1629.84	42.1605	33.385							100.93	7.4731	310.788	81.5925	0	4	100.157	125.83	125.633
37194	1629.84	34.7957	0							20.0588	75.4387	202.377	0	83.0138	4	76.1777	78.9397	103.626
37140	1628.84	34.1956	0							31.0246	27.3388	0	291.484	238.132	4	117.596	136.231	115.847	E. coli	LDLFTGKMYSLTGPS	Microcin-J25 export ATP-binding/permease protein mcjD	Q9X2W0	366	380
37139	1628.83	42.174	0							516.921	153.624	0	54.9866	235.129	4	192.132	202.82	105.563	E. faecalis	GEQGLEIADALVSSGAI	Protein recA	P42444	121	137
37044	1625.86	42.058	0							18.4067	255.853	406.013	0	409.462	4	217.947	200.5	91.9949
36957	1622.86	32.3415	90.7473							19.9555	141.105	0	41.2933	44.8661	4	49.444	54.3218	109.865
36952	1622.87	33.101	0							0	18.7869	51.9106	282.702	9.29733	4	72.5394	119.106	164.195
36893	1621.83	42.4547	0							5.05653	0	133.814	30.2574	9.24083	4	35.6738	56.057	157.138
36842	1619.88	32.3723	0							46.4583	24.0037	29.6723	0	73.3897	4	34.7048	27.2898	78.6341
36834	1619.86	33.8183	95.5662							187.083	0	52.0333	280.914	243.656	4	152.737	121.804	79.7475
36817	1618.87	33.2665	1492.36							110.789	0	65.7163	20.789	116.284	4	62.7157	52.1553	83.1615
36810	1617.96	42.1648	0							268.625	218.045	546.63	0	37.0042	4	214.061	218.384	102.02
36752	1616.89	41.8351	0							17.6565	553.6	0	411.935	280.876	4	252.813	242.793	96.0363
36748	1616.87	32.3917	80.67							12.686	173.129	165.097	9.14697	0	4	72.0117	88.807	123.323
36714	1615.85	42.3536	0							39.681	0	15.6076	73.8673	42.2739	4	34.286	28.2135	82.2888
36661	1613.87	32.399	112.186							8.83997	130.091	65.703	21.5654	0	4	45.2398	53.7365	118.782
36581	1611.86	32.8935	0							108.214	34.2389	37.1607	0	85.7517	4	53.0731	43.3968	81.768	E. coli	PGIYPVDIILNGSRV	Outer membrane usher protein AfaC	P53517	63	77
36505	1609.85	33.8297	0							55.3277	16.184	127.376	0	5.25987	4	40.8294	53.0096	129.832
36306	1604.85	33.1655	0							1176	0	1820.96	8.935	1409.29	4	883.038	834.608	94.5155
36293	1603.82	42.6126	0							105.32	0	8.26633	366.489	19.1907	4	99.8531	154.911	155.139	E. coli	ISWGDLmVLTGNVAL	Catalase-peroxidase	P0C8F0	154	168
36253	1601.83	42.4504	0							68.4146	21.7382	96.0583	0	47.9478	4	46.8318	37.7929	80.6993
36235	1600.86	33.5742	0							449.883	293.096	342.924	0	93.9667	4	235.974	184.6	78.2288
36206	1600.82	33.7755	0							164.072	40.0377	27.8322	0	80.9508	4	62.5785	63.7768	101.915
36172	1598.87	33	0							434.88	90.8255	0	2392.34	1669.48	4	917.505	1060.51	115.586
36067	1595.84	42.4307	0							0	133.027	162.452	64.8894	21.7455	4	76.4228	69.943	91.5212
35983	1591.86	32.2387	129.886	Yeast	QNLDSLEKLYLQE	Exocyst complex component SEC15	P22224	196	208	54.0617	34.4087	63.2203	0	59.9523	4	42.3286	26.1685	61.8223
35910	1589.82	34.0182	0							43.2367	0	114.866	102.818	13.5807	4	54.9003	51.8396	94.4251
35864	1588.86	32.1661	139.333							0	50.7185	12.6861	34.5163	96.2784	4	38.8399	37.5884	96.7778
35668	1583.84	32.2334	35.269	Yeast	LSYEQHIENIEPL	Pre-mRNA-splicing factor 8	P33334	249	261	100.261	0	58.0617	57.0216	25.2607	4	48.1209	37.8643	78.6856
35647	1581.87	32.6455	0							23.6778	19.6562	0	23.5492	40.493	4	21.4753	14.451	67.2913
35640	1581.8	43.1377	0							6.5007	0	23.566	6.00307	14.725	4	10.159	9.14406	90.0099
35603	1580.8	42.8606	0							198.957	53.4586	37.1147	29.9723	0	4	63.9005	77.9442	121.977
35539	1577.81	42.0376	0							55.1163	19.3622	0	12.6682	22.4939	4	21.9281	20.4631	93.3189	E. coli	SGASALNIALSSGGNLF	AIDA-I autotransporter	Q03155	615	631
35513	1576.84	41.4944	0							127.616	44.7247	39.3409	0	16.5201	4	45.6403	49.2228	107.849
35463	1575.81	42.2661	0							0	14.0028	78.586	130.024	164.227	4	77.3679	71.2733	92.1225	E. faecalis	GIGIIDVMNLFGASAV	HPr kinase/phosphorylase	O07664	207	222
35433	1574.81	42.0355	0							126.597	0	47.7733	522.47	225.335	4	184.435	207.351	112.425
35382	1573.81	34.0745	0							0	24.0304	16.5287	4.7833	25.5651	4	14.1815	11.4186	80.5176
35362	1572.85	32.4889	0							0	51.1177	47.0459	93.432	39.4737	4	46.2139	33.2996	72.0554
35280	1570.84	32.4364	0							137.486	0	49.04	230.482	32.1383	4	89.8293	93.696	104.304	E. faecalis	LAAVMILQNYLDAH	Putative Holliday junction resolvase	Q836B2	125	138
35262	1570.83	33.365	0							5.0109	98.8334	93.0777	202.093	0	4	79.8029	82.8485	103.816
35244	1569.83	33.0357	0							219.098	111.059	0	404.268	640.93	4	275.071	253.102	92.0132
35242	1569.81	42.3786	0							0	21.7742	119.863	106.025	114.489	4	72.4304	56.9202	78.5861
35191	1567.82	33.9507	0							240.08	0	195.012	56.4684	72.143	4	112.741	100.635	89.2618
35182	1566.82	34.3056	0							6.73873	0	7.5232	172.021	63.3683	4	49.9302	72.8758	145.955
35069	1562.82	42.7617	0							37.3711	39.6727	73.8546	10.2169	0	4	32.2231	28.8867	89.6462
35030	1558.83	32.9383	0							99.8136	46.0992	135.58	160.151	0	4	88.3288	65.3994	74.0409
34974	1556.84	32.3642	0							0	41.1909	82.735	120.485	135.927	4	76.0676	56.132	73.7922
34932	1554.85	32.1011	79.0037	Bos taurus	YQEPVLGPVRGPFP	Beta-casein	P02666	208	221	426.031	20.8732	71.8195	76.9731	0	4	119.139	174.678	146.617
34914	1553.84	32.1925	216.22							0	165.088	52.9051	40.921	23.6756	4	56.5179	63.8682	113.005
34905	1553.8	42.6457	0							26.9539	27.4594	0	18.7142	21.4087	4	18.9072	11.199	59.2311
34853	1552.83	32.1309	0							0	48.7917	26.4613	202.894	186.58	4	92.9454	94.6898	101.877
34852	1552.84	34.0514	0							0	98.9706	106.646	85.5597	207.066	4	99.6485	73.6823	73.9422
34783	1549.83	32.7017	473.383							2212.15	1076.05	1224.86	1675.44	0	4	1237.7	821.488	66.3721
34706	1544.82	33.4544	0							21.6583	186.506	44.1355	260.36	0	4	102.532	114.482	111.655
34661	1542.81	33.8368	0							56.821	191.352	27.303	147.677	0	4	84.6307	81.527	96.3326
34529	1538.84	41.1168	0							31.7911	11.5456	0	21.5887	31.1079	4	19.2067	13.5395	70.4937
34478	1537.8	41.814	0							116.26	0	123.214	114.954	142.959	4	99.4776	56.7253	57.0233
34446	1535.8	41.8612	0							0	32.0484	67.401	19.5822	104.385	4	44.6834	41.4329	92.7254
34395	1534.79	41.9614	0							56.4917	60.4687	0	282.462	174.84	4	114.852	113.188	98.5508	E. faecalis	EVDNALDEYPSVAGG	Chaperone protein clpB	Q831Y7	62	76
34376	1533.78	34.3815	0							9.15717	7.37137	8.4467	10.7465	0	4	7.14435	4.17781	58.4772
34372	1533.78	42.1299	0							0	335.716	88.3344	65.5246	36.7941	4	105.274	132.987	126.325
34336	1531.79	41.6698	0							8.01577	5.60367	0	9.5944	25.7911	4	9.80098	9.65128	98.4726
34258	1529.8	32.3353	0							20.7989	9.6796	71.7057	266.818	0	4	73.8004	111.386	150.929
34109	1525.82	32.1352	361.563							150.157	0	139.817	209.602	104.839	4	120.883	77.3898	64.0203
34104	1525.81	33.4159	0							0	52.668	220.741	54.9672	33.2371	4	72.3226	85.8395	118.69
34048	1523.8	33.7944	146.037							0	12.2245	43.8974	211.388	104.122	4	74.3264	86.5746	116.479
34006	1522.79	33.8108	0							172.094	36.8959	67.8274	0	73.9223	4	70.148	64.1076	91.3891	E. faecalis	PKYLNSPETTLFN	DNA primase	P52308	238	250
33895	1518.78	41.7842	0							157.385	136.046	0	179.786	75.3416	4	109.712	72.6199	66.1915
33852	1517.79	33.4733	0							375.512	0	48.6449	8.0334	92.7137	4	104.981	155.669	148.283
33774	1515.8	33.3464	0							45.4317	0	56.5005	198.085	106.017	4	81.2069	75.4336	92.8906
33764	1514.84	41.229	43.835							196.687	11.0591	0	145.587	22.0451	4	75.0758	89.8721	119.709
33723	1514.81	31.9823	67.7413							180.095	42.6707	94.3017	13.7304	0	4	66.1595	73.2305	110.688
33653	1512.82	33.377	0							71.6196	249.495	0	28.493	176.669	4	105.255	104.89	99.6527
33621	1512.8	33.5281	0							34.9985	70.0463	129.278	0	59.6659	4	58.7977	47.7449	81.2019
33601	1511.82	32.2456	0							90.4577	85.7033	0	173.14	103.879	4	90.6361	61.6879	68.0611
33528	1510.76	42.6025	0							0	6.93047	62.0355	20.6074	41.1879	4	26.1523	25.4845	97.4467
33432	1508.8	31.6491	171.806							297.448	98.5716	126.963	290.34	0	4	162.664	128.753	79.1528
33410	1506.8	31.5009	0							11.096	31.7698	0	120.002	119.413	4	56.4562	58.8555	104.25	E. faecalis	DLVGYGASDIRNEV	Hydroxyethylthiazole kinase	Q830K4	93	106
33360	1504.81	31.8968	149.476	Bos taurus	QEPVLGPVRGPFPI	Beta-casein	P02666	209	222	1047.32	153.622	7.29037	1150.77	0	4	471.8	577.023	122.302
33354	1504.73	42.6976	0							136.528	15.7863	0	12.13	34.3769	4	39.7643	55.4798	139.522
33295	1503.8	32.1893	0							24.8412	0	12.2934	219.847	48.2366	4	61.0436	90.5484	148.334
33282	1501.83	32.0157	0							28.5609	21.6012	52.2653	27.5904	0	4	26.0036	18.6702	71.7986
33195	1499.75	42.5162	0							10.047	20.8818	71.434	0	15.8341	4	23.6394	27.8228	117.697
33123	1497.75	42.2997	0							21.0738	0	68.869	93.1198	47.9366	4	46.1998	37.0275	80.1464
33048	1495.82	40.825	0							42.997	7.16517	0	96.0637	32.1201	4	35.6692	38.0741	106.742
32960	1494.77	34.1092	0							9.76013	52.5743	102.7	204.61	0	4	73.9289	83.5831	113.059
32838	1491.79	32.5054	682.713							2522.14	0	1329.18	161.056	237.014	4	849.878	1072.21	126.161
32805	1490.79	31.4923	0							0	303.17	136.542	546.357	457.386	4	288.691	224.472	77.7552
32804	1490.76	33.9177	0							14.3868	0	23.9928	23.5418	13.9555	4	15.1754	9.74867	64.2401
32794	1489.91	20.8689	0							67.7814	15.2181	0	55.272	54.9905	4	38.6524	29.3037	75.8133
32765	1489.78	41.5917	0							368.816	0	397.48	222.792	571.9	4	312.198	214.117	68.5839
32725	1487.8	42.069	0							26.9623	16.5311	53.598	0	30.6707	4	25.5524	19.679	77.0142
32618	1484.79	31.7838	0							74.2415	61.053	36.9467	18.7124	0	4	38.1907	30.2565	79.2248
32597	1483.79	31.8389	0							237.677	0	32.9012	27.0845	20.9759	4	63.7277	98.031	153.828
32415	1479.79	40.9144	0							0	8.29043	101.506	28.3963	42.9614	4	36.2308	40.1897	110.927
32322	1477.8	31.764	113.888							0	81.0833	217.42	166.145	18.4604	4	96.6218	93.6912	96.9669
32306	1477.77	41.5667	0							184.816	8.64723	193.665	0	64.4243	4	90.3105	93.6862	103.738
32232	1475.79	32.0825	0							0	43.0927	78.814	637.755	275.392	4	207.011	262.856	126.977
32198	1475.72	41.8954	0							0	34.3045	17.295	34.3845	36.4242	4	24.4817	15.7177	64.2018
32172	1474.8	31.9445	0							805.557	605.642	228.922	425.361	0	4	413.096	314.57	76.1494	E. faecalis	DGDIQRVGNEIFL	Cell division protein sepF	Q836V4	178	190
32133	1473.77	31.5583	0							0	108.623	631.485	39.308	77.1093	4	171.305	260.45	152.038
32085	1472.78	31.6983	0							385.656	56.9043	221.246	0	756.31	4	284.023	303.964	107.021
32043	1471.77	42.266	0							175.169	0	227.926	206.251	67.912	4	135.452	97.5325	72.0053
32037	1471.78	33.1091	139.347							0	177.093	283.115	89.8364	79.766	4	125.962	107.955	85.7042
32002	1470.79	31.597	511.442							309.092	70.559	0	166.608	32.5127	4	115.754	124.836	107.846
31958	1469.73	42.5393	0							0	23.9472	113.77	43.7663	13.3439	4	38.9654	44.7745	114.908
31863	1467.78	32.4034	0							0	150.077	445.749	33.6533	239.58	4	173.812	179.369	103.197
31698	1464.78	31.65	0							226.563	114.159	143.279	0	134.795	4	123.759	81.3631	65.7432
31561	1461.71	42.4594	0							45.4072	0	21.6094	27.7816	31.2049	4	25.2006	16.5755	65.7741
31542	1460.82	31.734	0							0	386.873	494.653	523.627	1231.87	4	527.405	445.889	84.5439
31486	1459.79	32.7518	0							328.12	6.83747	595.097	0	149.205	4	215.852	250.575	116.087
31476	1459.74	42.0003	0							39.8082	64.7608	25.2101	0	42.5711	4	34.47	23.9039	69.3469
31461	1458.81	32.883	69.0363							0	225.893	31.6608	326.726	316.356	4	180.127	155.428	86.2882
31371	1457.7	42.7426	0							13.95	0	11.2188	9.94013	43.3782	4	15.6974	16.347	104.138
31344	1456.78	31.6051	92.0247							49.8474	0	292.252	32.4876	21.1803	4	79.1535	120.493	152.226
31308	1454.81	32.4028	1063.88							1129.87	587.38	960.283	560.303	0	4	647.567	436.173	67.3556
31260	1454.72	41.8019	0							245.109	141.33	0	73.2237	25.8932	4	97.1113	98.6559	101.591
31237	1453.72	41.7141	0							0	112.832	87.7573	7.15817	54.3087	4	52.4113	49.2403	93.9498
31223	1452.78	31.5101	0							38.7517	55.369	412.77	0	847.059	4	270.79	362.567	133.892
31199	1452.77	41.2375	0							99.8338	125.66	18.9664	0	27.9318	4	54.4784	54.9036	100.781
31179	1452.73	34.1863	0							11.6623	0	16.7884	7.19523	20.4481	4	11.2188	8.03815	71.6489
31120	1450.76	31.3292	30.3418	Yeast	DTSNATTSSSEPRV	Arginine metabolism regulation protein II	P05085	591	604	85.4229	27.0707	0	165.781	192.473	4	94.1495	84.0214	89.2425
31080	1449.78	31.5425	96.7163							89.3132	152.58	50.2089	0	10.9588	4	60.6122	62.3085	102.799
31077	1449.76	33.48	0							136.763	16.939	0	17.2052	24.2716	4	39.0357	55.356	141.809	E. faecalis	KSPEISFDENLGD	50S ribosomal protein L32-1	Q7C3S2	23	35
31024	1448.72	42.3417	1094.83							43.1384	9.32527	15.2622	0	5.4281	4	14.6308	16.8818	115.385
30967	1447.77	31.4866	225.252							50.518	0	16.0031	22.2902	46.7977	4	27.1218	21.3136	78.5849
30926	1446.71	42.7157	0							26.4807	45.1147	0	54.2563	22.8139	4	29.7331	21.0979	70.9577
30830	1444.79	40.806	2191.58							140.372	179.353	119.471	0	53.1787	4	98.4751	71.5657	72.6739
30804	1444.72	42.2055	0							0	348.911	12.8545	146.842	191.351	4	139.992	143.26	102.335
30787	1443.73	42.4338	0							0	6.31797	123.42	70.2105	100.289	4	60.0475	55.2976	92.0897
30756	1442.79	32.2396	99.0713							684.917	2440.07	3768.93	2726.85	0	4	1924.15	1545.3	80.3105
30741	1442.76	33.5289	36.5583							20.5704	105.576	99.9662	0	287.063	4	102.635	113.245	110.338
30734	1441.78	40.5035	0							15.3113	13.9938	0	9.75403	119.658	4	31.7434	49.5106	155.971
30697	1440.7	42.4535	0							20.5944	6.76093	0	6.8965	23.2878	4	11.5079	9.96947	86.6313
30660	1439.76	31.1823	0							24.8275	76.1277	105.872	0	81.5932	4	57.6841	43.7061	75.7681	E. faecalis	TIIHEQNSIPGMT	UDP-N-acetylglucosamine--N-acetylmuramyl-(pentapeptide) pyrophosphoryl-undecaprenol N-acetylglucosamine transferase	O07109	118	130
30601	1438.76	41.201	0							15.4279	308.62	0	209.225	171.077	4	140.87	131.629	93.4402
30507	1436.76	41.0758	0							244.096	158.846	389.624	0	62.8707	4	171.087	153.477	89.7065
30305	1431.76	33.0568	0							0	179.859	247.059	15.7324	50.0025	4	98.5306	109.08	110.707
30272	1430.76	31.2151	0							73.2317	0	174.998	584.437	290.407	4	224.615	228.928	101.92
30229	1429.73	41.9146	0							0	26.0545	90.1269	29.5807	46.6572	4	38.4839	33.3488	86.6566
30212	1428.77	32.9813	34.8673							20.9221	156.172	14.1722	271.394	0	4	92.532	118.186	127.725
30192	1428.76	31.5005	99.883							583.722	49.7707	55.1447	72.66	0	4	152.26	242.701	159.399
30119	1426.77	31.3702	35.1987							104.255	46.0037	253.745	0	45.6097	4	89.9227	98.7697	109.838
29986	1423.74	33.0851	0							124.382	16.1112	55.049	0	30.049	4	45.1183	48.6969	107.932
29907	1420.83	40.9522	73.8657							30.5352	889.908	780.047	699.29	0	4	479.956	429.697	89.5285
29877	1420.77	31.4251	2233.99							2583.83	1618.66	737.427	0	3798.93	4	1747.77	1499.87	85.8162
29875	1420.75	32.1222	0							920.044	599.248	650.983	3223.54	0	4	1078.76	1245.18	115.427
29849	1418.77	32.834	0							52.9923	0	94.0433	99.613	105.124	4	70.3545	44.3772	63.0765
29754	1416.77	32.5775	275.937							40.909	194.043	0	49.862	160.5	4	89.0628	83.5341	93.7923
29665	1415.74	41.4688	0							348.871	0	59.5629	181.156	160.768	4	150.072	133.524	88.9738	E. faecalis	QGDEQEWSLILV	D-alanyl-D-alanine carboxypeptidase	Q47746	83	94
29651	1414.76	40.5707	0							54.2131	0	73.0429	59.7807	69.2757	4	51.2625	29.6141	57.7695
29631	1414.74	30.8698	0							99.5717	21.6969	21.661	13.049	0	4	31.1957	39.2393	125.784
29627	1414.72	33.55	0							91.475	53.9673	0	66.1145	8.6257	4	44.0365	38.8253	88.1661	E. coli	LAAEYSEKTQYL	K88 minor fimbrial subunit faeF	P25447	21	32
29549	1412.76	31.5091	480.84	Yeast	VLTAYPTTTKDGF	Protein AIM7	Q12156	74	86	332.697	866.494	1686.87	0	296.44	4	636.501	665.066	104.488
29504	1410.76	32.7933	0							76.7115	33.2233	0	102.112	72.7308	4	56.9555	40.2661	70.6974
29480	1409.76	32.4535	0							61.9287	102.251	0	122.031	23.8981	4	62.0218	51.2827	82.6849
29351	1406.74	31.3845	22.1333							722.885	0	6.29717	510.498	626.538	4	373.243	346.123	92.734
29350	1406.71	33.6136	0							63.0315	5.87733	0	35.9975	10.1834	4	23.0179	26.2579	114.076
29319	1405.76	31.5495	0							0	8.49467	135.456	641.167	22.4255	4	161.509	273.676	169.45	E. faecalis	DLmVGRAGATSIAE	UDP-N-acetylglucosamine--N-acetylmuramyl-(pentapeptide) pyrophosphoryl-undecaprenol N-acetylglucosamine transferase	O07109	262	275
29317	1405.75	32.7866	0							0	1553	657.155	450.015	230.713	4	578.177	597.487	103.34	E. faecalis	DKIGYVMQNPNQ	Putative ABC transporter ATP-binding protein EF_2153	Q832R5	376	387
29253	1403.74	32.6271	0							146.264	0	12.9614	77.8888	132.24	4	73.8708	66.7658	90.3819
29141	1401.73	33.11	0							43.5829	0	56.1361	210.598	27.3247	4	67.5283	82.687	122.448
29126	1400.77	32.3859	108.112							40.208	24.0173	0	147.327	73.3653	4	56.9836	57.1088	100.22
29096	1400.73	23.7453	0							60.4313	58.3475	0	56.202	95.8999	4	54.1762	34.4113	63.5175
29062	1399.75	32.0402	0							70.8419	25.4368	0	148.069	34.45	4	55.7596	57.5137	103.146
28964	1397.77	31.2506	0							0	81.6267	2119.06	26.4107	829.777	4	611.374	910.686	148.957
28814	1392.73	33.0345	0							125.304	74.3107	18.3625	259.863	0	4	95.5681	104.191	109.023
28790	1391.75	31.023	0							182.103	8.8447	230.863	0	634.404	4	211.243	257.822	122.05
28772	1391.72	33.0756	0							44.1703	20.0759	0	102.622	7.2311	4	34.8198	41.4593	119.068
28604	1388.75	31.1141	91.5407							167.93	238.514	50.4518	313.232	0	4	154.026	129.547	84.1075
28541	1386.76	31.9125	108.437							358.522	235.7	35.9453	742.84	0	4	274.602	300.069	109.274
28381	1384.71	41.9038	0							35.9925	60.7287	123.498	76.3917	0	4	59.3222	46.0307	77.5944
28361	1383.75	31.419	0							137.987	60.806	38.524	72.7787	0	4	62.0191	50.7117	81.7679
28332	1382.77	32.3353	45.504							148.779	507.522	0	409.98	95.7923	4	232.415	216.154	93.0036
28280	1382.7	41.158	0							49.6843	0	8.35237	70.8441	28.3339	4	31.4429	29.2263	92.9501
28247	1381.73	32.9353	36.8463							0	194.194	8.22583	244.43	25.8803	4	94.546	115.65	122.322
28236	1381.72	40.8302	0							0	85.1439	155.175	304.978	175.454	4	144.15	113.168	78.507
28189	1380.74	32.4672	0							197.2	128.46	213.035	727.817	0	4	253.302	278.245	109.847
28114	1378.75	32.1313	0							237.542	219.938	393.829	299.372	0	4	230.136	145.525	63.2344
28058	1377.7	41.8884	0							78.9286	0	91.1097	45.134	9.93357	4	45.0212	40.4102	89.7581
27860	1371.74	30.8488	0							103.801	22.2836	0	76.1784	51.289	4	50.7105	41.374	81.5887
27853	1370.76	31.027	351.053							19.7417	108.878	0	40.9467	154.392	4	64.7917	64.7455	99.9287
27820	1370.72	30.9787	0							0	15.7503	154.21	150.494	13.1122	4	66.7132	78.4152	117.541
27672	1366.72	30.6998	368.627							0	60.4707	31.9449	56.8156	106.806	4	51.2074	39.3753	76.8939
27669	1366.71	33.2503	166.906							11.3899	86.0787	13.6223	54.279	0	4	33.074	36.0611	109.032
27527	1363.72	32.9317	0							7.7249	107.723	11.159	0	26.0841	4	30.5382	44.1755	144.657
27512	1362.78	23.7072	0							24.8583	17.225	0	23.5811	11.4798	4	15.4288	10.1519	65.7982
27400	1360.74	40.5077	0							36.1963	51.7463	0	156.828	37.3029	4	56.4148	59.2903	105.097
27332	1358.73	30.6813	0							54.0486	0	96.3171	64.914	64.76	4	56.0079	35.0766	62.6279
27328	1358.7	41.8022	0							51.7973	0	54.469	116.65	46.38	4	53.8593	41.5455	77.137
27186	1354.74	30.731	0							0	10.275	152.148	26.0363	71.1485	4	51.9216	62.2804	119.951
27127	1354.72	31.033	0							172.71	0	90.5279	39.28	1456.49	4	351.802	620.91	176.494
27024	1352.7	40.2309	0							53.6369	45.2618	15.6042	65.1052	0	4	35.9216	27.1842	75.6763	E. faecalis	AIDDLAFTPDYL	Ribonuclease HII	Q834J7	156	167
27003	1351.73	31.212	0							139.486	62.597	93.7011	0	104.654	4	80.0877	52.5285	65.5887
26944	1349.73	40.6155	0							81.6477	74.1718	25.229	45.1887	0	4	45.2474	33.9473	75.0259
26906	1349.72	32.1376	0							460.363	624.28	0	6.41663	374.106	4	293.033	279.425	95.3562
26867	1348.74	30.8545	750.833							1058.46	513.927	0	810.747	1190.15	4	714.657	475.541	66.5411
26793	1346.72	40.1972	0							0	32.7477	90.6287	108.816	371.178	4	120.674	146.704	121.571
26728	1345.71	30.342	0							30.1577	6.35807	0	76.1773	5.92927	4	23.7245	31.519	132.855
26642	1343.72	32.3443	0							160.344	31.255	108.031	52.7009	0	4	70.4663	63.851	90.6122	E. coli	KAQSSGILAEEIV	Beta-ketoadipyl-CoA thiolase	P0C7L3	194	206
26640	1343.69	41.9208	0							12.7148	0	34.9196	45.316	5.59877	4	19.7098	19.5163	99.018
26608	1342.73	30.4022	0							17.1457	68.9105	109.093	0	93.6483	4	57.7594	47.5212	82.2744
26597	1342.65	42.3577	0							0	25.2172	17.369	8.07223	12.4747	4	12.6266	9.50276	75.2597
26516	1341.72	30.9402	503.407							143.515	36.6893	0	354.995	130.929	4	133.226	138.168	103.71
26432	1339.72	31.9997	38.98							104.221	42.4347	0	203.76	31.3798	4	76.3592	80.6413	105.608
26332	1336.78	23.6758	0							351.379	217.418	0	373.579	574.193	4	303.314	212.132	69.9382
26200	1335.69	23.0471	0							34.7817	10.0792	0	62.339	63.615	4	34.163	29.1926	85.451
26163	1334.73	40.0958	0							33.0945	0	44.989	31.3042	23.987	4	26.6749	16.7094	62.641
26116	1333.71	32.1608	61.2833							174.11	106.279	19.996	82.7587	0	4	76.6289	69.8188	91.1129
26059	1332.72	30.7573	929.367	Bos taurus	EMPFPKYPVEP	Beta-casein	P02666	123	133	650.056	630.734	0	552.18	188.757	4	404.345	293.025	72.4689
26050	1332.7	40.7424	0							66.0319	15.8936	0	25.6272	93.8656	4	40.2837	38.6214	95.8736
25926	1330.68	41.1675	0							25.2461	14.1851	0	78.3526	38.7577	4	31.3083	29.9116	95.539
25894	1329.71	32.4219	0							142.212	57.9189	103.84	189.003	0	4	98.5949	73.2787	74.3231
25774	1327.72	41.0348	0							60.2843	9.56397	8.3049	19.8054	0	4	19.5917	23.8103	121.532
25768	1327.7	30.177	38.628							20.2722	0	22.3374	9.04487	5.42617	4	11.4161	9.61166	84.1936	E. coli	ELAKASIELINQ	Hemolysin	P09983	179	190
25733	1326.71	30.3611	0							71.2732	0	19.2196	31.7668	82.4795	4	40.9478	34.92	85.2794
25668	1325.7	30.3839	0							10.7376	22.4122	82.8278	0	14.359	4	26.0673	32.7364	125.584
25645	1324.72	29.8887	842.537							0	65.294	22.0463	11.527	50.0096	4	29.7754	27.1584	91.2109
25642	1324.72	40.5837	0							163.556	30.6712	339.94	142.577	0	4	135.349	134.148	99.1124
25601	1324.69	40.8006	0							57.3967	520.937	0	289.345	787.053	4	330.946	327.954	99.0959
25556	1323.7	40.8657	0							125.64	26.7461	0	19.5099	81.0991	4	50.599	51.6167	102.011
25509	1322.67	41.3503	0							27.5058	0	45.5337	59.8138	51.7835	4	36.9274	23.8273	64.5248
25444	1320.71	30.6066	775.667	Yeast	SPVGNPEGPEKPN	Fructose-bisphosphate aldolase	P14540	313	325	138.419	126.099	81.898	298.69	0	4	129.021	109.261	84.6843
25440	1320.69	32.813	39.8647	Yeast	YmDQVLRAFY	Mitochondrial distribution and morphology protein 10	P18409	4	13	15.8022	10.5669	51.1087	24.0411	0	4	20.3038	19.3017	95.0646
25438	1320.67	41.6078	57.7373							3.4885	0	10.2897	14.9567	23.6075	4	10.4685	9.36909	89.4981
25329	1316.73	40.4006	0							301.063	71.7869	151.447	0	89.8343	4	122.826	113.322	92.2617
25273	1315.72	30.7861	0							78.8061	0	17.8318	138.467	54.4862	4	57.9181	54.538	94.1639
25218	1314.71	31.6632	0							0	197.822	147.725	513.023	854.747	4	342.663	341.925	99.7845
25189	1313.72	30.4095	0							130.241	11.3307	19.2435	0	143.522	4	60.8676	69.8854	114.815
25185	1313.7	32.281	436.723							69.8289	127.641	18.9076	0	102.218	4	63.7191	54.0224	84.7822
25142	1312.69	32.3912	0							361.264	63.3066	0	327.476	162.576	4	182.924	158.811	86.8179
25118	1311.72	30.3352	28.8079							154.337	508.58	41.04	186.26	0	4	178.043	200.221	112.456
25048	1309.69	31.6496	0							106.577	42.0539	0	169.141	22.9621	4	68.1467	68.9984	101.25
25010	1308.69	30.9896	0							130.4	104.639	42.6163	54.0964	0	4	66.3504	51.6823	77.8929
24987	1307.72	30.6806	0							168.379	72.675	0	111.221	70.7337	4	84.6018	61.6832	72.91
24886	1303.73	29.3043	0							127.611	0	79.4527	69.8947	72.3377	4	69.8591	45.5898	65.2596
24824	1300.71	30.0172	208.019							6.13793	0	7.2051	55.9323	4.9691	4	14.8489	23.1315	155.779
24816	1300.7	32.213	0							162.681	24.2608	29.5357	0	6.00623	4	44.4968	67.1982	151.018
24784	1299.62	42.1645	0							28.3907	5.50297	0	12.8594	8.9052	4	11.1317	10.7403	96.484
24761	1298.7	32.0185	0							33.387	48.17	0	68.636	40.1573	4	38.0701	25.0594	65.8245
24759	1298.71	30.3315	0							47.7213	287.506	49.5087	189.081	0	4	114.763	119.673	104.278
24728	1297.72	40.2072	0							0	102.992	11.7986	76.5357	76.1521	4	53.4957	44.9847	84.0903
24684	1297.7	23.0374	0							377.446	109.174	623.21	104.313	0	4	242.829	254.376	104.755
24668	1297.69	30.838	582.923							590.676	210.934	653.106	0	137.032	4	318.35	288.091	90.495
24623	1296.68	30.0452	0							170.635	0	146.044	80.8516	43.4395	4	88.194	70.6722	80.1326
24572	1294.67	29.4825	0							0	23.4717	11.5308	35.9387	36.072	4	21.4026	15.7027	73.3678
24538	1293.68	31.5247	0							0	192.125	288.871	263.737	59.0137	4	160.749	126.685	78.8092	E. coli	EAAIRYASANQT	D-tagatose-1,6-bisphosphate aldolase subunit kbaZ	P0C8K1	31	42
24537	1293.69	30.3293	0							32.2743	230.256	0	111.864	37.009	4	82.2808	92.3204	112.202
24528	1292.7	31.799	76.918							218.466	0	599.403	34.889	69.3023	4	184.412	246.471	133.653
24471	1292.67	33.1465	0							177.147	15.3166	351.466	0	25.7352	4	113.933	150.75	132.315
24209	1284.71	40.4569	59.5937							53.0828	68.0567	264.857	9.19157	0	4	79.0377	107.76	136.34
24170	1283.7	31.3529	1848.66	soybean	VVNPDNDENLR	Beta-conglycinin	P11827	311	321	689.001	0	1594.37	1065.55	1424.38	4	954.66	637.202	66.7465
24142	1282.69	30.46	328.084	Yeast	LQETNPEEVPK	Translationally-controlled tumor protein homolog	P35691	98	108	126.814	91.932	0	440.887	403.16	4	212.559	197.197	92.773
24138	1282.67	40.6672	0							83.469	49.5549	113.639	73.2012	0	4	63.9728	42.5217	66.4684
24028	1280.68	32.621	136.897							20.0894	0	4.7494	23.0144	5.99503	4	10.7696	10.1466	94.2151
23964	1279.7	29.5679	0							18.8389	0	29.739	58.2473	76.5082	4	36.6667	30.673	83.6537	E. coli	AGNWQYKSLDV	CS6 fimbrial subunit B	P53511	21	31
23960	1279.68	32.3063	0							40.4821	42.3441	78.0635	61.0294	0	4	44.3838	29.1578	65.6946	E. coli	DAAYDALKPmIG	Transposase for transposon Tn21	P06694	790	801
23959	1279.67	40.8376	0							0	69.0039	21.8739	34.3967	23.797	4	29.8143	25.2239	84.6033	E. coli	LTYAGNLESLAE	dTDP-glucose 4,6-dehydratase	P55293	34	45
23895	1278.73	23.464	0							112.89	79.5633	0	76.7537	143.274	4	82.4962	53.5372	64.8965	E. faecalis	GRSRGFQTEIE	Septation ring formation regulator ezrA	Q838R5	352	362
23882	1278.71	30.218	0							578.832	157.998	0	409.228	523.519	4	333.915	247.008	73.9733
23877	1278.68	40.3672	0							98.3679	11.8607	0	11.9108	37.8833	4	32.0046	39.5995	123.731
23852	1277.68	31.8955	428.416							72.9266	137.706	452.387	0	36.1713	4	139.838	181.982	130.138	E. coli	TENTLRLTSED	Alpha-galactosidase	P16551	95	105
23851	1277.67	41.0514	0							4.87593	20.8629	0	61.2696	9.37123	4	19.2759	24.7134	128.209	E. coli	TLSMSAEELQAV	Urease operon transcriptional activator	P32326	74	85
23702	1273.68	32.2635	41.325							35.6744	0	39.4548	7.08903	34.543	4	23.3522	18.3452	78.5585
23700	1273.68	30.729	0							29.2122	12.4077	0	15.0741	52.654	4	21.8696	20.0971	91.8953
23674	1272.69	30.455	0							69.4819	34.3595	31.9062	41.9047	0	4	35.5305	24.8508	69.9422
23622	1271.69	41.5932	0							109.256	36.847	24.9804	0	40.0533	4	42.2273	40.642	96.2458
23614	1271.67	32.751	0							15.1405	0	22.7393	73.7637	35.3258	4	29.3939	27.9075	94.9433
23600	1271.65	41.0194	0							63.3137	6.72333	0	10.5378	92.639	4	34.6428	41.0678	118.546
23578	1270.71	40.3302	465.103							281.391	110.848	332.746	0	49.8355	4	154.964	145.432	93.849
23510	1269.68	32.3014	62.5307							41.5931	100.871	62.5699	0	54.251	4	51.857	36.4602	70.3091
23402	1267.66	40.4085	0							29.4684	26.73	113.198	53.5426	0	4	44.5879	42.7877	95.9627
23257	1264.68	31.8433	581.989							4.96467	150.587	96.2566	94.0773	0	4	69.1771	64.98	93.9328
23160	1262.69	29.663	0							421.109	597.329	0	640.371	786.307	4	489.023	302.808	61.9209
22978	1256.63	40.3573	0							62.0487	111.112	90.968	0	162.975	4	85.4207	60.3083	70.6016
22851	1252.67	40.268	0							276.691	0	289.271	53.9597	105.924	4	145.169	131.336	90.4712
22809	1251.69	39.826	0							0	86.8069	60.7926	49.9709	33.372	4	46.1885	32.3074	69.9469
22769	1251.69	30.1475	0							692.083	0	1232.87	290.395	574.131	4	557.895	462.78	82.951
22752	1251.67	40.3021	37.8493							48.513	0	137.175	194.111	151.476	4	106.255	79.5988	74.9131
22709	1250.66	32.0325	0							54.4067	99.1157	0	37.0447	8.97177	4	39.9078	39.6032	99.2369
22707	1250.67	29.7985	0							14.7656	0	8.75063	332.658	2.79693	4	71.7943	145.938	203.273
22699	1250.62	41.4184	0							41.9135	26.5838	0	27.5179	9.93213	4	21.1895	16.3887	77.3435
22583	1247.69	31.6555	0							406.667	45.4148	1024.8	0	14.761	4	298.328	439.565	147.343
22582	1247.68	30.0358	0							19.3135	398.344	0	6.54333	6.39507	4	86.1191	174.68	202.835
22558	1245.68	39.842	0							15.8588	31.1477	0	51.985	25.8665	4	24.9716	19.2048	76.9065
22456	1244.67	31.8621	0							0	35.577	24.2504	198.072	276.621	4	106.904	122.946	115.006
22401	1242.66	32.1659	34.089							0	55.2666	13.2988	47.6067	21.5819	4	27.5508	23.2819	84.5055
22399	1242.65	40.3601	0							0	45.9278	35.2154	66.1777	5.9782	4	30.6598	27.6794	90.279
22324	1240.66	30.5081	0							32.5558	38.0237	21.2379	0	18.2189	4	22.0073	14.7229	66.9004
22275	1238.69	39.6497	0							27.6088	16.8484	79.9851	0	25.8489	4	30.0582	29.9767	99.7287
22261	1238.65	29.6702	0							79.8925	92.5124	0	56.0754	11.6556	4	48.0272	40.8919	85.1433	E. faecalis	IIEVPDEKAPE	Ribosomal RNA large subunit methyltransferase H	P59732	35	45
22102	1235.66	29.7805	0							45.826	0	48.9407	20.6318	8.8147	4	24.8426	21.8678	88.0252
22076	1234.69	30.5014	0							141.277	98.9829	0	564.212	546.451	4	270.185	265.378	98.221
22065	1233.7	30.1325	0							33.4867	148.426	258.829	0	19.6084	4	92.0699	109.709	119.158
22056	1233.68	31.4569	284.461	Yeast	PVGNPEGPEKPN	Fructose-bisphosphate aldolase	P14540	314	325	421.581	80.878	94.6618	0	205.603	4	160.545	163.273	101.699
22049	1233.61	41.5077	0							52.3768	5.81817	0	12.7	32.358	4	20.6506	21.5248	104.233
21826	1229.66	40.1243	0							122.207	81.2859	0	354.121	157.68	4	143.059	131.793	92.125
21759	1228.68	29.862	399.763							328.283	82.1724	48.5867	0	182.863	4	128.381	130.301	101.495
21652	1226.65	31.7976	0							115.907	84.6575	0	200.662	96.062	4	99.4577	71.825	72.2166	E. coli	DLRPGETVAQAA	Protein traD	P27192	111	122
21644	1226.62	40.8727	0							16.1046	76.3811	15.3067	0	31.6541	4	27.8893	29.3285	105.16
21620	1225.66	31.9653	92.554	Yeast	IDAIEQPSRPT	Elongation factor 1-alpha	P02994	230	240	0	23.1826	19.4732	7.49027	10.9747	4	12.2241	9.30102	76.0874
21612	1225.64	40.275	0							51.1876	0	58.4838	46.2918	48.6857	4	40.9298	23.332	57.0048	E. coli	QSPLGVGIGGGGGGGG	Bacteriocin microcin B17	P05834	22	37
21577	1224.64	32.3118	0							3.71493	23.7985	46.98	12.7012	0	4	17.4389	18.8946	108.348
21544	1222.75	39.4338	0							796.143	234.09	906.617	261.084	0	4	439.587	391.337	89.0237
[truncated: 3,350 more rows]
